# Supplementary material for: Children’s outdoor active mobility behaviour and neighbourhood safety: a systematic review in measurement methods and future research directions
Source: Int J Health Geogr. 2021 Jan 7;20:2. doi: 10.1186/s12942-020-00254-w (PMC7792091; doi:10.1186/s12942-020-00254-w)
Supplement: Supplementary file 3 — Additional file 3. Excel sheet with the total number of studies that were excluded and the reason for exclusion. [file 12942_2020_254_MOESM3_ESM.xlsx]

## Sheet: Sheet1
	research questions
1	Does activity space size (active mobility space size) if influenced by safety and fear of crime influence children being active

## Sheet: SpatialFearCrimeMeasuredActivit
#	Titel	Author	Year	study area	type of paper		Source	Keywords used	retrieved on	Journal	Folder Location	comments	downloaded from
1	Physical environmental characteristics promoting independent and active transport to children’s meaningful places	Anna Broberga,*, Samuli Salminenb, Marketta Kyttäa	2013				Google scholar	GIS measures and safety for children	Jan. 2019
2	Associations between the neighbourhood built environment and out of school physical activity and active travel: An examination from the Kids in the City study	MelodyOliveraSuzanneMavoabcHannahBadlandcKarlParkerbPhilDonovanbRobin AKearnsdEn-YiLinbKarenWittenb	2015				Google scholar		Jan. 2019
3	Do attributes in the physical environment influence children's physical activity? A review of the literature	Kirsten Krahnstoever DavisonEmail author and Catherine T Lawson	2006		review paper		Google scholar		Jan. 2019
4	Walkability and safety around elementary schools: economic and ethnic disparities	Xuemei Zhu, BArch, Chanam Lee, PhD	2008	US	study paper		Google scholar	Safety and GIS measures children	Jan. 2019
5	Disparities in Urban Neighborhood Conditions: Evidence from GIS Measures and Field Observation in New York City	KATHRYN M. NE CK ERMAN1 , GINA S. LO VAS I 2 , STEPHEN D AVIES3 , MAR NIE PUR CIE L1 , JAMES QUINN1 , ERIC FEDER1 , NAK ITA RAGHUNATH1 , BENJAMIN WASSE RMAN1 , and ANDREW RUNDLE4	2009	US			Google scholar	Safety and GIS measures children	Jan. 2019
6	Neighborhood Road Environments and Physical Activity Among Youth: The CLAN Stud	Alison Carver, Anna F. Timperio, and David A. Crawfor	2008	Melbourne, Australia	study paper		Google scholar	Safety and GIS measures children	Jan. 2019
7	Neighborhood playgrounds, fast food restaurants, and crime: relationships to overweight in low-income preschool children		2004	US	study paper		Google scholar	Safety and GIS measures children	Jan. 2019
8	Crime and perceptions of safety in the home neighborhood are independently associated with physical activity among 11–15 year olds	Ian Janssen⁎	2014	canada	study paper		Google scholar	Safety and GIS measures children	Jan. 2019
9	Undeveloped green space and free-time physical activity in 11 to 13-year-old children	Ian Janssen1,2* and Andrei Rosu1	2015	canada	study paper		Google scholar	Safety and GIS measures children	Jan. 2019
10	Neighborhood Crime-Related Safety and Its Relation to Children’s Physical Activit	Stephanie H. Kneeshaw-Price, Brian E. Saelens, James F. Sallis, Lawrence D. Frank, David E. Grembowski, Peggy A. Hannon, Nicholas L. Smith, and K. C. Gary Chan	2015	US				Safety and GIS measures children	Jan. 2019
11	Environmental Correlates of Physical Activity And Walking in Adults and Children: A Review of Reviews	A.E. Bauman and F.C. Bull			Review of Reviews			Safety and GIS measures children	Jan. 2019
12	Free Range Kids? Using GPS-Derived Activity Spaces to Examine Children’s Neighborhood Activity and Mobility	Janet E. Loebach, Jason A. Gilliland	2014	US, CANADA				Safety and spatiotemporal measures of children active behaviour	Jan. 2019
13	Behavior Mapping: A Method for Linking Preschool Physical Activity and Outdoor Design	NILDA G. COSCO1, ROBIN C. MOORE1, and MOHAMMED Z. ISLAM2	2009	Bangladish	study paper			Safety and spatiotemporal measures of children active behaviour	Jan. 2019
14	Natural and built environmental exposures on children's active school travel: A Dutch global positioning system-based cross-sectional study	Marco Helbicha,n, Maarten J. Zeylmans van Emmichovenb, Martin J. Dijstc, Mei-Po Kwand, Frank H. Pierike, Sanne I. de Vriesf	2016	Holland	study paper		Google scholar	Safety and spatiotemporal measures of children active behaviour	Jan. 2019
15	New Zealand parents’ understandings of the intergenerational decline in children’s independent outdoor play and active travel	Karen Wittena∗, Robin Kearnsb, Penelope Carrolla, Lanuola Asiasigaa and Nicola Tava’e	2013	NZ	study paper		Google scholar	Safety spatiotemporal measures of children active behaviour	Jan. 2019
16	Children’s Geographies for Activity and Play: An Overview of Measurement Approaches	Melody Oliver,Suzanne Mavoa, Scott Duncan, Paul Kelly, Phillip Donovan, Marketta Kyttä	2016	NZ	Review		Google scholar	Safety spatiotemporal measures of children active behaviour	Jan. 2019
17	Understanding child and parent perceptions of barriers influencing children’s active school travel	Katherine Wilson1,2, Andrew F. Clark1,2 and Jason A. Gilliland1	2018	canada	study paper		Google scholar	Safety spatiotemporal measures of children active behaviour	Jan. 2019
18	Spatial Classification of Youth Physical Activity Patterns	Daniel G. Rainham, PhD, Christopher J. Bates, MSc, Chris M. Blanchard, PhD, Trevor J. Dummer, PhD, Sara F. Kirk, PhD, Cindy L. Shearer, PhD	2011	Canada	study paper		Google scholar	Safety spatiotemporal measures of children active behaviour	Jan. 2019
19	A Review of Neighbourhood effects and early childhod development: How, where and for hom, do neighbourhood matter?	Anita Minh, Nazeem…	2017	Canada	Review			Safety spatiotemporal measures of children active behaviour	Sep. 2018
20	New Persepective on the use of gegraphic information systens (GIS in environemental Health Science	Thomas Kistemanna, Friederike Dangendorfa, J¸rgen Schweikart	2002	germany	review			Safety spatiotemporal measures of children active behaviour	Sep. 2018
21	Applications of geographic information systems (GIS) data and methods in obesity-related research	P. Jia,1† X. Cheng,2† H. Xue3 and Y. Wang3,4	2017	USA	Review GIS		Google scholar	Safety spatiotemporal measures of children active behaviour	March. 2018
22	A spatio-temporal accessibility measure for modelling activity participation in discretionary activities	Koos Fransena,b,⁎, Steven Farberc, Greta Deruyterb, Philippe De Maeye	2018	US	study paper		Google scholar	Safety spatiotemporal measures of children active behaviour	Sep. 2018
23	Mapping fear of crime as a context-dependent everyday experience that varies in space and time			UK	study paper			Safety spatiotemporal measures of children active behaviour	Dec. 2018
24	Crime, fear of crime, environment, and mental health and wellbeing: Mapping review of theories and causal pathways	Theo Lorenca,n, Stephen Claytonb, David Nearyb, Margaret Whiteheadb, Mark Petticrewa, Hilary Thomsonc, Steven Cumminsd, Amanda Sowdene, Adrian Rentonf	2012	UK	review			Safety spatiotemporal measures of children active behaviour		Health and Place
25	The fear factor: Examining the spatial variability of recorded crime on the fear of crime	Gregory D. Breetzkea,*, Amber L. Pearsonb,1	2014	NZ	study paper		Google scholar	Safety spatiotemporal measures of children active behaviour	Dec. 2017		C:\Users\razou\Documents\RoulaDocs\1_PHD Folder\7_Publications\2-ChildrenMobilityandGISLRPaper\References\Ind_FearOfCrime
26	Perceived insecurity and fear of crime in a city with low-crime rates	Sergi Valeraa,*, Joan Guàrdiab	2014					Safety spatiotemporal measures of children active behaviour			C:\Users\razou\Documents\RoulaDocs\1_PHD Folder\7_Publications\2-ChildrenMobilityandGISLRPaper\References\Ind_FearOfCrime
27	Social Fabric and Fear of Crime: Considering spatial location and time of the day	Adam Boessen, John R. Hipp	2017	US	study paper			Safety spatiotemporal measures of children active behaviour	Jul. 2017	Social Network	C:\Users\razou\Documents\RoulaDocs\1_PHD Folder\7_Publications\2-ChildrenMobilityandGISLRPaper\References\Ind_FearOfCrime
28	Identiﬁcation of the impact of crime on physical activity depends upon neighbourhood scale: Multilevel evidence from 203,883 Australians	Thomas Astell-Burta,b,n,1, Xiaoqi Fenga,c, Gregory S. Kol	2015	Australia	study paper			Safety spatiotemporal measures of children active behaviour	Dec.2017
29	Fear, crime, and space: The case of Viçosa, Brazil	Akenya Alkimima,*, Keith C. Clarkeb, Fábio S. Oliveirac	2013	Brazil	study paper			Safety spatiotemporal measures of children active behaviour		Applied Geography	C:\Users\razou\Documents\RoulaDocs\1_PHD Folder\7_Publications\2-ChildrenMobilityandGISLRPaper\References\Ind_FearOfCrime
30	The geography of crime fear: A pilot study exploring event-based perceptions of risk using mobile technology	Michael L. Chataway a, *, Timothy C. Hart a, Ross Coomber b, Christine Bond b	2017	Australia	study paper			Safety spatiotemporal measures of children active behaviour				Related to fear of crime survey I am designing
31	The independent associations of recorded crime and perceived safety with physical health in a nationally representative cross-sectional survey of men and women in New Zealan	Gina S Lovasi,1 Charlene E Goh,1 Amber L Pearson,2 Gregory Breetzke3	2018	NZ	study paper		Google scholar	Safety spatiotemporal measures of children active behaviour	Jan.2018	Independence association of recorded crime and percieved saftey with physical health
32	Crime victimization and the implications for individual health and wellbeing: A Shefﬁeld case study	Su-Yin Tan a, *, Robert Haining b	2016	UK	study paper			Safety spatiotemporal measures of children active behaviour
33	Associations of perceived neighborhood safety and crime with cardiometabolic risk factors among a population with type 2 diabetes	Aracely Tamayoa,n, Andrew J. Karterb, Mahasin S. Mujahidc, E. Margaret Wartonb, Howard H. Moffetb, Nancy Adlerd, Dean Schillingere, Bethany Hendrickson O’Connellf, Barbara Laraiag	2016					Safety spatiotemporal measures of children active behaviour
34	Perceived safety of the retroﬁt neighborhood: A location-based approach	Inot included, It is strategies						Safety spatiotemporal measures of children active behaviour
35	The Effect of the Social and Physical Environment on Children’s Independent Mobility to Neighborhood Destination	Hayley E. Christian, Charlotte D. Klinker, Karen Villanueva, Matthew W. Knuiman, Sarah A. Foster, Stephan R. Zubrick, Mark Divitini, Lisa Wood, and Billie Giles-Corti	2015	Australia, Western Australia	study paper			Safety spatiotemporal measures of children active behaviour
36	Childhood Obesity and Crime	Morgan Thorn Yates	2015		master degree thessis			Safety spatiotemporal measures of children active behaviour
37	Neighborhood Crime-Related Safety and Its Relation to Children’s Physical Activity	Stephanie H. Kneeshaw-Price, Brian E. Saelens, James F. Sallis, Lawrence D. Frank, David E. Grembowski, Peggy A. Hannon, Nicholas L. Smith, and K. C. Gary Chan	2015	US	study paper		Google scholar	Safety spatiotemporal measures of children active behaviour	43466
38	Playing it safe: The influence of neighbourhood safety on children's physical ativity_A Review	Alison Carver, Anna F. Timperio, and David A. Crawfor	2006	Australia	Review Paper		Google scholar	Safety spatiotemporal measures of children active behaviour	43466
39	A prospective examination of children’s time spent outdoors, objectively measured physical activity and overweight	V Cleland1, D Crawford1, LA Baur2, C Hume1, A Timperio1 and J Salmon1	2008	Australia, Melbourne				Safety spatiotemporal measures of children active behaviour	42887		C:\Users\razou\Documents\RoulaDocs\1_PHD Folder\7_Publications\2-ChildrenMobilityandGISLRPaper\References\Indevidiual
40	Human Behaviour and GIS	Mario Boffi et Matteo Colleoni	2014		study paper			Safety spatiotemporal measures of children active behaviour
41	Spatial analysis of crime incidence and adolescent physical activity	Alyssa I. Robinsona, Fei Carnesb, Nicolas M. Oreskovica,c,d,⁎	2016	US	study paper			Safety spatiotemporal measures of children active behaviour	43070
42	Crime, Percieved Safety, and Physical activity: A meta Analysis	Erika Rees-Punia	2017		Meta analysis			Safety spatiotemporal measures of children active behaviour
43	Relationship between walking levels and perceptions of the local neighbourhood environment	D Alton, P Adab, L Roberts, T Barrett	2017	UK	study paper	GIS 2D		Safety spatiotemporal measures of children active behaviour
44	A GIS toolkit for exploring geographies of household activity/travel behaviour**	Ronald N Buliung, Pavlos Kanaroglou	2006	canada	Review and study paper	space-time		Safety spatiotemporal measures of children active behaviour
45	Typologies of tourists’ time–space consumption: a new approach using GPS data and GIS tools	A. Yair Grinberger, Noam Shoval & Bob McKercher	2014	Hong Kong	study paper	space-time		Safety spatiotemporal measures of children active behaviour
46	Tracking and visualization of space-time activities for a micro-scale flu transmission study	Feng Qi1*† and Fei Du2†	2013	USA	study paper	space-time		Safety spatiotemporal measures of children active behaviour
47	Space–time density of trajectories: exploring spatio-temporal patterns in movement data	Urška Demšar & Kirsi Virrantaus	2010	Finland	study paper	space-time		Safety spatiotemporal measures of children active behaviour
48	Data-driven generation of spatio-temporal routines in human mobility**	Luca Pappalardo1,2 · Filippo Simini3	2017			space-time		Safety spatiotemporal measures of children active behaviour
49	Trajectory Data Analysis for Pedestrian Space-time Activity Study	Feng Qi1*† and Fei Du2†		US-China	study paper	space-time		Safety spatiotemporal measures of children active behaviour
50	Exploratory data analysis of activity diary data: a space–time GIS approach	Jie Chena,⇑, Shih-Lung Shawb, Hongbo Yuc, Feng Lua, Yanwei Chaid, Qinglei Jiaa	2011	US-China	study paper	space-time		Safety spatiotemporal measures of children active behaviour
51	Linking GPS and travel diary data using sequence alignment in a study of children’s independent mobility	Suzanne Mavoa1*, Melody Oliver2,3, Karen Witten1 and Hannah M Badland4	2011	NZ	study paper	space-time		Safety spatiotemporal measures of children active behaviour
52	A GIS-based time-geographic approach of studying individual activities and interactions in a hybrid physical–virtual space	Shih-Lung Shawa,*, Hongbo Yub	2009	USA	study paper	space-time		Safety spatiotemporal measures of children active behaviour
53	It’s About Time: A Conceptual Framework for the Representation of Temporal Dynamics in Geographic Information Systems	Donna J. Peuquet	1994	US	review method	space-time		Safety spatiotemporal measures of children active behaviour
54	Constructing human activity spaces: A new approach incorporating complex urban activity-travel	Ran Li, Daoqin Tong⁎	2016	US	study paper	space-time		Safety spatiotemporal measures of children active behaviour
55	Interactive geovisualization of activity-travel patterns using three-dimensional geographical information systems: a methodological exploration with a large data set	Mei-Po Kwan	2000	US	study paper	space-time		Safety spatiotemporal measures of children active behaviour
56	Qualitative GIS and the visualization of narrative activity space data	Jeremy Mennisa*, Michael J. Masonb and Yinghui Cao	2013	US	study paper	qualitative activity space		spatiotemoral children activity space safety	Jan.2 2019
57	Towards spatiotemporal planning: practicable analysis of day-to-day paths through space and time	M G Mey, H ter Heide	1997	Holland	study paper	a new method of space-time analysis		spatiotemoral children activity space safety	Jan.2 2020
58	The Way She Moves: Mapping the Everyday Production of Gender-Space	Shilpa Ranade	2007	Mumbai	study paper			spatiotemoral children activity space safety	Jan.2 2021
59	Fear of crime and home security systems	Carlos J. Vilalta	2011	Mexico	study paper	fear of crime		spatiotemoral variation of children fear of crime	Jan.2 2022
60	Mapping fear of crime as a context-dependent everyday experience that varies in space and time	Reka Solymosi1*, Kate Bowers1 and Taku Fujiyama2	2015	Uk	study paper	fear of crime		spatiotemoral variation of children fear of crime	Jan.2 2023
61	Why is Fear of Crime a serious social problem	Bruice J. Doran, Melissa B Burgess		UK	chapterofbook	fear of crime		Spatiotemporal Active behaviour and Fear of Crime and children	Jan. 2019	Ebook Springer
62	Putting Fear of Crime on the map: Investigating Perception of Crime using GIS	Bruice J. Doran, Melissa B Burgess	2012		Book			Spatiotemporal Active behaviour and Fear of Crime and children	Jan. 2019				Springerlink
63	Future avendues for Fear Mapping: Potenitai Application and improvements	Bruice J. Doran, Melissa B Burgess						Spatiotemporal Active behaviour and Fear of Crime and children	Jan. 2019
64	HOW THE FEAR OF CRIME SPATIALLY DIFFERS AMONG THE DISTRICTS OF ISTANBUL?	Ömer Bilen Öyküm Esra Aşkın Ali Hakan Büyüklü Ayşenur Ökten Mehmet Gür	2013	turkey	study paper	fear of crime		Spatiotemporal Active behaviour and Fear of Crime and children	Jan. 2019
65	Exploring spatial and temporal variation in perception of crime and place using crowdsourced data	Reka Solymosi	2017	UK	Phd thesis	fear of crime		Spatiotemporal Active behaviour and Fear of Crime and children	Jan. 2019
66	Extreme spatial variations in crime density in Baltimore County, MD	Kieth Harries	2005	US	study paper	crime density		Spatiotemporal Active behaviour and Fear of Crime and children	Jan. 2019
67	Fear of Crime, mobility and mental health in inner city London UK	Rob Whiley, Martin Prince	2005	UK		fear ofCrime, mobility		Spatiotemporal Active behaviour and Fear of Crime and children	Jan. 2019
68	The fear factor: Examining the spatial variability of recorded crime on the fear of crime	Georgy D. Breetzke, Amber L. Pearson	2014	NZ	study paper	FearofCrime, Crime, Adult		Spatiotemporal Active behaviour and Fear of Crime and children	Jan. 2019	Applied Geography
69	Integrating Sketch Maps with GIS to Explore Fear of Crime in the Urban Environment: A Review of the Past and Prospects for the Future	Jacqueline W. Curtis	2013		review paper	fear of crime, GIS, Sketch			Jan. 2019
70	A SOCIAL ECOLOGICAL STUDY EXAMINING INDIVIDUAL, HOUSEHOLD, AND NEIGHBORHOOD INFLUENCES ON CHILDREN'S PHYSICAL ACTIVITY AND ACTIVE COMMUTING TO/FROM SCHOOL	Stacy Salomonsen-Sautel	2011	US	Phd thesis	Fear crime children		Spatiotemporal Active behaviour and Fear of Crime and children	Jan. 2019				ProQuest
71	Space–Time Analysis of Vehicle Theft Patterns in Shanghai, China	Yuanyuan Mao 1, Shenzhi Dai 2, Jiajun Ding 3, Wei Zhu 2, Can Wang 2 and Xinyue Ye 4,*	2018	China	study paper			Spatiotemporal Active behaviour and measured Crime and children	Jan. 2019				ProQuest
72	Activity Fields and the Dynamics of Crime: Advancing Knowledge About the Role of the Environment in Crime Causation	Per-Olof H. Wikstro ¨m • Vania Ceccato • Beth Hardie • Kyle Treiber	2009	UK	study paper	crime		Spatiotemporal Active behaviour and measured Crime and children	Jan. 2019
73	Risky businesses: A micro-level spatiotemporal analysis of crime, place, & business establishment type	Christopher R. Herrmann	2012	US	Phd thesis	measured crime			Jan. 2019
74	Spatiotemporal Data Mining, Analysis, and Visualization of Human Activity Data	Xun Li	2012	US	Phd thesis	spatiotemporal activity			Jan. 2019
75	Advances in spatial epidemiology and geographic information systems	Russell S. Kirby PhD, MS a,*, Eric Delmelle PhD b, Jan M. Eberth PhD, MSPH c	2017	US	Reiew	spatial epidomology			Jan. 2019				science direct
76	Contextual mapping: Visualization of high-dimensional spatial patterns in a single geo-map	Vahid Moosavi	2017	Switzerland	Review	Spatial Context			Jan. 2019
77	Objectively measured crime and active transportation among 10–13year olds	Mijal Vonderwaldea,1,Justyna Coxa,1,Gillian C. Williamsb,MichaelM.Borghesea,IanJanssena,b,⁎	2019	canada	study paper	crime, children	ScienceDirect	crime children activity	Jan. 2019
78	Actual neighborhood-level crime predicts body mass index z-score changes in a multi-racial/ethnic sample of children☆	Richard R. Suminskia,⁎, Shannon M. Robsona, Linda L. Mayb, Rachel I. Blaira, Elizabeth M. Orsega-Smitha	2018	US	study paper	crime, obesity	ScienceDirect	crime children activity	Jan. 2019
79	The association between the perception of crime and walking in gated and non-gated neighbourhoods of Asian developing countries	Yasmeen Gula,∗, Zahid Sultanb, Gul Ahmed Jokhioc	2018	China	study paper	percieved crime	ScienceDirect	percieved crime children	Jan. 2019
80	Parental perceived built environment measures and active play in Washington DC metropolitan children	Jennifer D. Roberts a,⁎, Brandon Knight b, Rashawn Ray c, Brian E. Saelens d	2016	US	study paper	percieved crime	ScienceDirect	crime children activity
	Effects of built environment on childhood obesity	Robert Sandya,RustyTchernisb et all	2013	US
	“Safe Going”: The inﬂuence of crime rates and perceived crime and safety on walking in deprived neighbourhoods	Phil Mason*, Ade Kearns, Mark Livingston
	Are children and adolescents less active if parents restrict their physical activity and active transport due to perceived risk?	Alison Carver*, Anna Timperio, Kylie Hesketh, David Crawford	2010	Australia	study paper	percievd risk	ScienceDirect	percieved risk children	Jan. 2019

## Sheet: FearOfCrime Papers
	Reassessing the Fear of Crime
	Why Is Fear of Crime a Serious Social Problem?
	Feelings and Functions in the Fear of Crime: Applying a New Approach to Victimisation Insecurity
	Diffierent Measures of Vulrnability in their relation to diffierent dimenion to fear of crime
	Crime and Fear of Crime
	The Effect of Mural on Personal Crime and Fear of Crim
	OFFICIAL NEIGHBORHOOD CRIMES AND CRIME PERCEPTION AS A BARRIER TO PHYSICAL ACTIVITY AMONG HOUSTON AREA ADULT RESIDENTS

## Sheet: SpatialFearCrimeMeasurActSorted
#	Titel	Author	Year	study area	type of paper		Source	Keywords used	retrieved on	Journal	Folder Location	comments	downloaded from
1	Fromwalkingbufferstoactiveplaces:Anactivity-basedapproachto measurehuman-scaleurbanform	JieLanXu	2017	Canada	ActivitySpace	spatiotemporal Models	ScienceDirect	Active Mobility	feb. 2019	ScienceDirect
2	Putting Fear of Crime on the map: Investigating Perception of Crime using GIS	Bruice J. Doran, Melissa B Burgess	2012		Book	FearofCrime and GIS		Spatiotemporal Active behaviour and Fear of Crime and children	Jan. 2019				Springerlink
3	The Role of Geospatial Technologies for Investigating Crime and Providing Evidenc	Gregory A. Elmes George Roedl Jamison Conley Editors	2014	Netherland	Book	Fear of Crime and GIS	Springer	Fear of Crime and Children health	feb. 2019
4	Why is Fear of Crime a serious social problem	Bruice J. Doran, Melissa B Burgess		UK	chapterofbook	fear of crime Theory		Spatiotemporal Active behaviour and Fear of Crime and children	Jan. 2019	Ebook Springer
5	Childhood Obesity and Crime	Morgan Thorn Yates	2015		master degree thessis	Crime and Obesity		Safety spatiotemporal measures of children active behaviour
6	Crime, Percieved Safety, and Physical activity: A meta Analysis	Erika Rees-Punia	2017		Meta analysis	Crime, Fear,PA		Safety spatiotemporal measures of children active behaviour
7	A SOCIAL ECOLOGICAL STUDY EXAMINING INDIVIDUAL, HOUSEHOLD, AND NEIGHBORHOOD INFLUENCES ON CHILDREN'S PHYSICAL ACTIVITY AND ACTIVE COMMUTING TO/FROM SCHOOL	Stacy Salomonsen-Sautel	2011	US	Phd thesis	Fear crime children		Spatiotemporal Active behaviour and Fear of Crime and children	Jan. 2019				ProQuest
8	Risky businesses: A micro-level spatiotemporal analysis of crime, place, & business establishment type	Christopher R. Herrmann	2012	US	Phd thesis	measured crime			Jan. 2019
9	Exploring spatial and temporal variation in perception of crime and place using crowdsourced data	Reka Solymosi	2017	UK	Phd thesis	fear of crime		Spatiotemporal Active behaviour and Fear of Crime and children	Jan. 2019
10	Spatiotemporal Data Mining, Analysis, and Visualization of Human Activity Data	Xun Li	2012	US	Phd thesis	spatiotemporal activity			Jan. 2019
11	Advances in spatial epidemiology and geographic information systems	Russell S. Kirby PhD, MS a,*, Eric Delmelle PhD b, Jan M. Eberth PhD, MSPH c	2017	US	Reiew	spatial epidomology			Jan. 2019				science direct
12	New Persepective on the use of gegraphic information systens (GIS in environemental Health Science	Thomas Kistemanna, Friederike Dangendorfa, J¸rgen Schweikart	2002	germany	review	spatiotemporal activity		Safety spatiotemporal measures of children active behaviour	Sep. 2018
13	Crime, fear of crime, environment, and mental health and wellbeing: Mapping review of theories and causal pathways	Theo Lorenca,n, Stephen Claytonb, David Nearyb, Margaret Whiteheadb, Mark Petticrewa, Hilary Thomsonc, Steven Cumminsd, Amanda Sowdene, Adrian Rentonf	2012	UK	review	Crime and FearofCrime Theory		Safety spatiotemporal measures of children active behaviour		Health and Place
14	“Safe Going”: The inﬂuence of crime rates and perceived crime and safety on walking in deprived neighbourhoods	Phil Mason*, Ade Kearns, Mark Livingston			Review	Crime and Percieved Crime
15	Children’s Geographies for Activity and Play: An Overview of Measurement Approaches	Melody Oliver,Suzanne Mavoa, Scott Duncan, Paul Kelly, Phillip Donovan, Marketta Kyttä	2016	NZ	Review	GIS and Children	Google scholar	Safety spatiotemporal measures of children active behaviour	Jan. 2019
16	A Review of Neighbourhood effects and early childhod development: How, where and for hom, do neighbourhood matter?	Anita Minh, Nazeem…	2017	Canada	Review	GIS and Obeisty		Safety spatiotemporal measures of children active behaviour	Sep. 2018
17	Contextual mapping: Visualization of high-dimensional spatial patterns in a single geo-map	Vahid Moosavi	2017	Switzerland	Review	Spatial Context			Jan. 2019
18	Future avendues for Fear Mapping: Potenitai Application and improvements	Bruice J. Doran, Melissa B Burgess			Review	Fear of Crime		Spatiotemporal Active behaviour and Fear of Crime and children	Jan. 2019
19	A Review on Spatiotemporal Data Model for Managing Data Movement in Geographical Informaion Systems	Mohd Sharfry Mohd Rahim, Abdul Rashil Mohamed Shariff, Shattari Mansor	2005	Malaysia	Review	spatiotemporal Models		Spatiotemoral Data Model, GIS. Spatia Databae	feb. 2019
20	A GIS toolkit for exploring geographies of household activity/travel behaviour**	Ronald N Buliung, Pavlos Kanaroglou	2006	canada	Review and study paper	space-time		Safety spatiotemporal measures of children active behaviour
21	(Re)Assessing contemporary “fear of crime” measures within an Australian context	Michael L. Chataway a, *, Timothy C. Hart	2016	Australia	Review and study paper			systematicReview Fear ofCrime	feb. 2019
22	Applications of geographic information systems (GIS) data and methods in obesity-related research	P. Jia,1† X. Cheng,2† H. Xue3 and Y. Wang3,4	2017	USA	Review GIS	GIS and Obeisty	Google scholar	Safety spatiotemporal measures of children active behaviour	March. 2018
1	It’s About Time: A Conceptual Framework for the Representation of Temporal Dynamics in Geographic Information Systems	Donna J. Peuquet	1994	US	review method	space-time		Safety spatiotemporal measures of children active behaviour
2	Environmental Correlates of Physical Activity And Walking in Adults and Children: A Review of Reviews	A.E. Bauman and F.C. Bull			Review of Reviews	Environ and PA		Safety and GIS measures children	Jan. 2019
3	Do attributes in the physical environment influence children's physical activity? A review of the literature	Kirsten Krahnstoever DavisonEmail author and Catherine T Lawson	2006		review paper	BuiltEnvirn and Phys.Act	Google scholar		Jan. 2019
4	Playing it safe: The influence of neighbourhood safety on children's physical ativity_A Review	Alison Carver, Anna F. Timperio, and David A. Crawfor	2006	Australia	Review Paper	Safety	Google scholar	Safety spatiotemporal measures of children active behaviour	43466
5	Integrating Sketch Maps with GIS to Explore Fear of Crime in the Urban Environment: A Review of the Past and Prospects for the Future	Jacqueline W. Curtis	2013		review paper	fear of crime, GIS, Sketch			Jan. 2019
6	Measures of outdoor play and independent mobility in children and youth: A methodological review		2014	Canada	Reviw	active Mobility children	ScienceDirect
7	Towards spatiotemporal planning: practicable analysis of day-to-day paths through space and time	M G Mey, H ter Heide	1997	Holland	study paper	space-time		spatiotemoral children activity space safety	Jan.2 2020
8	Interactive geovisualization of activity-travel patterns using three-dimensional geographical information systems: a methodological exploration with a large data set	Mei-Po Kwan	2000	US	study paper	space-time		Safety spatiotemporal measures of children active behaviour
9	Neighborhood playgrounds, fast food restaurants, and crime: relationships to overweight in low-income preschool children		2004	US	study paper	Crime and GIS	Google scholar	Safety and GIS measures children	Jan. 2019
10	Extreme spatial variations in crime density in Baltimore County, MD	Kieth Harries	2005	US	study paper	Crime		Spatiotemporal Active behaviour and Fear of Crime and children	Jan. 2019
11	The Way She Moves: Mapping the Everyday Production of Gender-Space	Shilpa Ranade	2007	Mumbai	study paper	space-time		spatiotemoral children activity space safety	Jan.2 2021
12	Walkability and safety around elementary schools: economic and ethnic disparities	Xuemei Zhu, BArch, Chanam Lee, PhD	2008	US	study paper	Safety and Walking	Google scholar	Safety and GIS measures children	Jan. 2019
13	Neighborhood Road Environments and Physical Activity Among Youth: The CLAN Stud	Alison Carver, Anna F. Timperio, and David A. Crawfor	2008	Melbourne, Australia	study paper	BuiltEnvirn and Phys.Act	Google scholar	Safety and GIS measures children	Jan. 2019
14	Behavior Mapping: A Method for Linking Preschool Physical Activity and Outdoor Design	NILDA G. COSCO1, ROBIN C. MOORE1, and MOHAMMED Z. ISLAM2	2009	Bangladish	study paper	behaviourMapping		Safety and spatiotemporal measures of children active behaviour	Jan. 2019
15	A GIS-based time-geographic approach of studying individual activities and interactions in a hybrid physical–virtual space	Shih-Lung Shawa,*, Hongbo Yub	2009	USA	study paper	space-time		Safety spatiotemporal measures of children active behaviour
16	Activity Fields and the Dynamics of Crime: Advancing Knowledge About the Role of the Environment in Crime Causation	Per-Olof H. Wikstro ¨m • Vania Ceccato • Beth Hardie • Kyle Treiber	2009	UK	study paper	crime		Spatiotemporal Active behaviour and measured Crime and children	Jan. 2019
17	Space–time density of trajectories: exploring spatio-temporal patterns in movement data	Urška Demšar & Kirsi Virrantaus	2010	Finland	study paper	space-time		Safety spatiotemporal measures of children active behaviour
18	Are children and adolescents less active if parents restrict their physical activity and active transport due to perceived risk?	Alison Carver*, Anna Timperio, Kylie Hesketh, David Crawford	2010	Australia	study paper	percievd risk	ScienceDirect	percieved risk children	Jan. 2019
19	Spatial Classification of Youth Physical Activity Patterns	Daniel G. Rainham, PhD, Christopher J. Bates, MSc, Chris M. Blanchard, PhD, Trevor J. Dummer, PhD, Sara F. Kirk, PhD, Cindy L. Shearer, PhD	2011	Canada	study paper	spatiotemporal activity	Google scholar	Safety spatiotemporal measures of children active behaviour	Jan. 2019
20	Exploratory data analysis of activity diary data: a space–time GIS approach	Jie Chena,⇑, Shih-Lung Shawb, Hongbo Yuc, Feng Lua, Yanwei Chaid, Qinglei Jiaa	2011	US-China	study paper	space-time		Safety spatiotemporal measures of children active behaviour
21	Linking GPS and travel diary data using sequence alignment in a study of children’s independent mobility	Suzanne Mavoa1*, Melody Oliver2,3, Karen Witten1 and Hannah M Badland4	2011	NZ	study paper	space-time		Safety spatiotemporal measures of children active behaviour
22	Fear of crime and home security systems	Carlos J. Vilalta	2011	Mexico	study paper	fear of crime		spatiotemoral variation of children fear of crime	Jan.2 2022
23	New Zealand parents’ understandings of the intergenerational decline in children’s independent outdoor play and active travel	Karen Wittena∗, Robin Kearnsb, Penelope Carrolla, Lanuola Asiasigaa and Nicola Tava’e	2013	NZ	study paper	PhysEnvironActiveChild	Google scholar	Safety spatiotemporal measures of children active behaviour	Jan. 2019
24	Fear, crime, and space: The case of Viçosa, Brazil	Akenya Alkimima,*, Keith C. Clarkeb, Fábio S. Oliveirac	2013	Brazil	study paper	Fear,CrimeSpace		Safety spatiotemporal measures of children active behaviour		Applied Geography	C:\Users\razou\Documents\RoulaDocs\1_PHD Folder\7_Publications\2-ChildrenMobilityandGISLRPaper\References\Ind_FearOfCrime
25	Tracking and visualization of space-time activities for a micro-scale flu transmission study	Feng Qi1*† and Fei Du2†	2013	USA	study paper	space-time		Safety spatiotemporal measures of children active behaviour
26	Qualitative GIS and the visualization of narrative activity space data	Jeremy Mennisa*, Michael J. Masonb and Yinghui Cao	2013	US	study paper	qualitative activity space		spatiotemoral children activity space safety	Jan.2 2019
27	HOW THE FEAR OF CRIME SPATIALLY DIFFERS AMONG THE DISTRICTS OF ISTANBUL?	Ömer Bilen Öyküm Esra Aşkın Ali Hakan Büyüklü Ayşenur Ökten Mehmet Gür	2013	turkey	study paper	Fear of crime		Spatiotemporal Active behaviour and Fear of Crime and children	Jan. 2019
28	Crime and perceptions of safety in the home neighborhood are independently associated with physical activity among 11–15 year olds	Ian Janssen⁎	2014	canada	study paper	Crime, percieved	Google scholar	Safety and GIS measures children	Jan. 2019
29	The fear factor: Examining the spatial variability of recorded crime on the fear of crime	Gregory D. Breetzkea,*, Amber L. Pearsonb,1	2014	NZ	study paper	Fear of crime	Google scholar	Safety spatiotemporal measures of children active behaviour	Dec. 2017		C:\Users\razou\Documents\RoulaDocs\1_PHD Folder\7_Publications\2-ChildrenMobilityandGISLRPaper\References\Ind_FearOfCrime
30	Human Behaviour and GIS	Mario Boffi et Matteo Colleoni	2014		study paper	Theory Behaviour and GIS		Safety spatiotemporal measures of children active behaviour
31	Typologies of tourists’ time–space consumption: a new approach using GPS data and GIS tools	A. Yair Grinberger, Noam Shoval & Bob McKercher	2014	Hong Kong	study paper	space-time		Safety spatiotemporal measures of children active behaviour
32	The fear factor: Examining the spatial variability of recorded crime on the fear of crime	Georgy D. Breetzke, Amber L. Pearson	2014	NZ	study paper	FearofCrime, Crime, Adult		Spatiotemporal Active behaviour and Fear of Crime and children	Jan. 2019	Applied Geography
33	Undeveloped green space and free-time physical activity in 11 to 13-year-old children	Ian Janssen1,2* and Andrei Rosu1	2015	canada	study paper	Environ and PA	Google scholar	Safety and GIS measures children	Jan. 2019
34	Identiﬁcation of the impact of crime on physical activity depends upon neighbourhood scale: Multilevel evidence from 203,883 Australians	Thomas Astell-Burta,b,n,1, Xiaoqi Fenga,c, Gregory S. Kol	2015	Australia	study paper	Crime and PA		Safety spatiotemporal measures of children active behaviour	Dec.2017
35	The Effect of the Social and Physical Environment on Children’s Independent Mobility to Neighborhood Destination	Hayley E. Christian, Charlotte D. Klinker, Karen Villanueva, Matthew W. Knuiman, Sarah A. Foster, Stephan R. Zubrick, Mark Divitini, Lisa Wood, and Billie Giles-Corti	2015	Australia, Western Australia	study paper	Environ and IM		Safety spatiotemporal measures of children active behaviour
36	Neighborhood Crime-Related Safety and Its Relation to Children’s Physical Activity	Stephanie H. Kneeshaw-Price, Brian E. Saelens, James F. Sallis, Lawrence D. Frank, David E. Grembowski, Peggy A. Hannon, Nicholas L. Smith, and K. C. Gary Chan	2015	US	study paper	Crime and PA	Google scholar	Safety spatiotemporal measures of children active behaviour	43466
37	Mapping fear of crime as a context-dependent everyday experience that varies in space and time	Reka Solymosi1*, Kate Bowers1 and Taku Fujiyama2	2015	Uk	study paper	Fear of crime		spatiotemoral variation of children fear of crime	Jan.2 2023
38	Natural and built environmental exposures on children's active school travel: A Dutch global positioning system-based cross-sectional study	Marco Helbicha,n, Maarten J. Zeylmans van Emmichovenb, Martin J. Dijstc, Mei-Po Kwand, Frank H. Pierike, Sanne I. de Vriesf	2016	Holland	study paper	BuiltEnvirn and PA	Google scholar	Safety and spatiotemporal measures of children active behaviour	Jan. 2019
39	Crime victimization and the implications for individual health and wellbeing: A Shefﬁeld case study	Su-Yin Tan a, *, Robert Haining b	2016	UK	study paper	Crime		Safety spatiotemporal measures of children active behaviour
40	Spatial analysis of crime incidence and adolescent physical activity	Alyssa I. Robinsona, Fei Carnesb, Nicolas M. Oreskovica,c,d,⁎	2016	US	study paper	Crime and GIS		Safety spatiotemporal measures of children active behaviour	43070
41	Constructing human activity spaces: A new approach incorporating complex urban activity-travel	Ran Li, Daoqin Tong⁎	2016	US	study paper	space-time		Safety spatiotemporal measures of children active behaviour
42	Parental perceived built environment measures and active play in Washington DC metropolitan children	Jennifer D. Roberts a,⁎, Brandon Knight b, Rashawn Ray c, Brian E. Saelens d	2016	US	study paper	percieved crime	ScienceDirect	crime children activity
43	Social Fabric and Fear of Crime: Considering spatial location and time of the day	Adam Boessen, John R. Hipp	2017	US	study paper	Fear of Crime		Safety spatiotemporal measures of children active behaviour	Jul. 2017	Social Network	C:\Users\razou\Documents\RoulaDocs\1_PHD Folder\7_Publications\2-ChildrenMobilityandGISLRPaper\References\Ind_FearOfCrime
44	The geography of crime fear: A pilot study exploring event-based perceptions of risk using mobile technology	Michael L. Chataway a, *, Timothy C. Hart a, Ross Coomber b, Christine Bond b	2017	Australia	study paper	Fear of Crime		Safety spatiotemporal measures of children active behaviour				Related to fear of crime survey I am designing
45	Relationship between walking levels and perceptions of the local neighbourhood environment	D Alton, P Adab, L Roberts, T Barrett	2017	UK	study paper	GIS 2D		Safety spatiotemporal measures of children active behaviour
46	Understanding child and parent perceptions of barriers influencing children’s active school travel	Katherine Wilson1,2, Andrew F. Clark1,2 and Jason A. Gilliland1	2018	canada	study paper	percieved crime	Google scholar	Safety spatiotemporal measures of children active behaviour	Jan. 2019
47	A spatio-temporal accessibility measure for modelling activity participation in discretionary activities	Koos Fransena,b,⁎, Steven Farberc, Greta Deruyterb, Philippe De Maeye	2018	US	study paper	ST and PA	Google scholar	Safety spatiotemporal measures of children active behaviour	Sep. 2018
48	The independent associations of recorded crime and perceived safety with physical health in a nationally representative cross-sectional survey of men and women in New Zealan	Gina S Lovasi,1 Charlene E Goh,1 Amber L Pearson,2 Gregory Breetzke3	2018	NZ	study paper	Percievd crime and PA	Google scholar	Safety spatiotemporal measures of children active behaviour	Jan.2018	Independence association of recorded crime and percieved saftey with physical health
49	Space–Time Analysis of Vehicle Theft Patterns in Shanghai, China	Yuanyuan Mao 1, Shenzhi Dai 2, Jiajun Ding 3, Wei Zhu 2, Can Wang 2 and Xinyue Ye 4,*	2018	China	study paper	space-time		Spatiotemporal Active behaviour and measured Crime and children	Jan. 2019				ProQuest
50	Actual neighborhood-level crime predicts body mass index z-score changes in a multi-racial/ethnic sample of children☆	Richard R. Suminskia,⁎, Shannon M. Robsona, Linda L. Mayb, Rachel I. Blaira, Elizabeth M. Orsega-Smitha	2018	US	study paper	crime, obesity	ScienceDirect	crime children activity	Jan. 2019
51	The association between the perception of crime and walking in gated and non-gated neighbourhoods of Asian developing countries	Yasmeen Gula,∗, Zahid Sultanb, Gul Ahmed Jokhioc	2018	China	study paper	percieved crime	ScienceDirect	percieved crime children	Jan. 2019
52	Objectively measured crime and active transportation among 10–13year olds	Mijal Vonderwaldea,1,Justyna Coxa,1,Gillian C. Williamsb,MichaelM.Borghesea,IanJanssena,b,⁎	2019	canada	study paper	crime, children	ScienceDirect	crime children activity	Jan. 2019
53	Mapping fear of crime as a context-dependent everyday experience that varies in space and time			UK	study paper	Fear of Crime and GIS		Safety spatiotemporal measures of children active behaviour	Dec. 2018
54	Perceived safety of the retroﬁt neighborhood: A location-based approach	Inot included, It is strategies			study paper	percieved crime		Safety spatiotemporal measures of children active behaviour
55	Trajectory Data Analysis for Pedestrian Space-time Activity Study	Feng Qi1*† and Fei Du2†		US-China	study paper	space-time		Safety spatiotemporal measures of children active behaviour
56	Are liveable neighbourhoods safer neighbourhoods? Testing the rhetoric on new urbanism and safety from crime in Perth, Western Australia			WesternAustralia	study paper	PercievedSafety-adult	ScienceDirect
57	Planning safer suburbs: Do changes in the built environment influence residents' perceptions of crime risk?	Foster, Sarah et al	2013	WesternAustralia	study paper	PercievedSafety-adult	ScienceDirect	Active Mobility	feb. 2019
58	Children'smobilityandenvironmentalexposuresinurbanlandscapes:A cross-sectionalstudyof10–11yearoldScottishchildren		2019	scotland	study paper	active Mobility children	ScienceDirect	Active Mobility	feb. 2019
59	Exploring independent and active mobility in primary school children in Vienna			Austra	study paper
60	Walking time to school, children's active school travel and their related factors	Milad Mehdizadeh a,b,n, AmirReza Mamdoohi b, Trond Nordfjaern c		Iran	study paper
61	What predicts children's active transport and independent mobility in disadvantaged neighborhoods	J. Veitcha,⁎, A. Carverb, J. Salmona, G. Abbotta, K. Balla, D. Crawforda, V. Clelandc, A. Timperioa	2017	Australia	study paper
62	Mapping fear of crime as a context‐dependent everyday experience that varies in space and time	Solymosi, Reka et all	2015	UK	study paper	Spatiotemporal time and space of fear of crime	ProQuest	SpatioTemmporal measure of Fear of Crime	feb. 2019
63	BWatch out, Sweetie^: The Impact of Gender and Offence Type on Parents’ Altruistic Fear of Crime	Laura Vozmediano1 & César San-Juan1 & Ana I. Vergara1 & Natalia Alonso-Alberca	2017	Spain	study paper	Spatiotemporal time and space of fear of crime	SpringerLink	SpatioTemmporal measure of Fear of Crime
64	Youth, age and the representation of fear	Pain, Rachel	2003	UK	study paper		SpringerLink	derived from 96	feb. 2019
65	‘So Long as I Take my Mobile’: Mobile Phones, Urban Life and Geographies of Young People’s Safety	RACHEL PAIN, SUE GRUNDY and SALLY GILL with ELIZABETH TOWNER , GEOFF SPARKS and KATE HUGHES	2005	UK	study paper		Wiley OnlineLibrary	derived from 96	feb. 2019
66	Environmental constraints on health: listening to children’s views	Adrian Davis and Linda Jones	1996	UK	study paper		SAGE Journal	derived from 96	feb. 2019
67	Walking to school in Scotland: Do perceptions of neighbourhood quality matter?	E.O.D. Waygood a,⁎, Y.O. Susilo b	2015	scotland	study paper	Fear of Crime and Children health	ScienceDirect	Fear of Crime and Children health	feb. 2019
68	How children from disadvantaged areas keep safe.	354. Turner KM, Hill M, Stafford A, Walker M.	2012	UK	study paper	Crime, fear of crime and mental health: synthesis of theory and systematic reviews of interventions and qualitative evidence		Fear of Crime and health	feb. 2019
69	Through children’s eyes’: childhood, place and the fear of crime. Geoforum 2003;34:303–	Nayak A. ‘		UK	study paper	derived from 96		Fear of Crime and health	feb. 2019
70	The geography of crime fear: A pilot study exploring event-based perceptions of risk using mobile technology	Michael L. Chataway a, *, Timothy C. Hart a, Ross Coomber b, Christine Bond	2017	Australia	study paper	Fear of Crime and Children health	ScienceDirect
71	Environmental constraints on health: listening to children’s views	Adrian Davis and Linda Jones	1996	UK	Stuy paper	from 96	ScienceDirect	derived from 96
72	Fear of crime and the environment: systematic review of UK qualitative evidence	Theo Lorenc1*, Mark Petticrew1, Margaret Whitehead2, David Neary2, Stephen Clayton2, Kath Wright3, Hilary Thomson4, Steven Cummins1,5, Amanda Sowden3 and Adrian Renton6	2013	UK	SystematicReview	Spatiotemporal time and space of fear of crime	SpringerLink	SpatioTemmporal measure of Fear of Crime
73	Pedestrian route-choice and activity schedueling theory and models	Hoogendoorn and Bovy	2002	Netherland	Theory Behaviour Review	Active Mobility Theory		from paper "Multidisciplinary anallytical framewok for studying active mobility patterns	feb. 2019	Elsevier
74	Fear of Crime, mobility and mental health in inner city London UK	Rob Whiley, Martin Prince	2005	UK		fear ofCrime, mobility		Spatiotemporal Active behaviour and Fear of Crime and children	Jan. 2019
75	A prospective examination of children’s time spent outdoors, objectively measured physical activity and overweight	V Cleland1, D Crawford1, LA Baur2, C Hume1, A Timperio1 and J Salmon1	2008	Australia, Melbourne		OutDoor ActiveWeight		Safety spatiotemporal measures of children active behaviour	42887		C:\Users\razou\Documents\RoulaDocs\1_PHD Folder\7_Publications\2-ChildrenMobilityandGISLRPaper\References\Indevidiual
76	Disparities in Urban Neighborhood Conditions: Evidence from GIS Measures and Field Observation in New York City	KATHRYN M. NE CK ERMAN1 , GINA S. LO VAS I 2 , STEPHEN D AVIES3 , MAR NIE PUR CIE L1 , JAMES QUINN1 , ERIC FEDER1 , NAK ITA RAGHUNATH1 , BENJAMIN WASSE RMAN1 , and ANDREW RUNDLE4	2009	US		Neighbourhood	Google scholar	Safety and GIS measures children	Jan. 2019
77	Associations between the neighbourhood built environment and out of school physical activity and active travel: An examination from the Kids in the City study	MelodyOliveraSuzanneMavoabcHannahBadlandcKarlParkerbPhilDonovanbRobin AKearnsdEn-YiLinbKarenWittenb	2015			Environ and PA	Google scholar		Jan. 2019
78	Physical environmental characteristics promoting independent and active transport to children’s meaningful places	Anna Broberga,*, Samuli Salminenb, Marketta Kyttäa	2013			PhysEnvironActiveChild	Google scholar	GIS measures and safety for children	Jan. 2019
79	Effects of built environment on childhood obesity	Robert Sandya,RustyTchernisb et all	2013	US		EnvironObesity
80	Free Range Kids? Using GPS-Derived Activity Spaces to Examine Children’s Neighborhood Activity and Mobility	Janet E. Loebach, Jason A. Gilliland	2014	US, CANADA		ChildrenActivity		Safety and spatiotemporal measures of children active behaviour	Jan. 2019
81	Perceived insecurity and fear of crime in a city with low-crime rates	Sergi Valeraa,*, Joan Guàrdiab	2014			percieved crime and Fear of Crime		Safety spatiotemporal measures of children active behaviour			C:\Users\razou\Documents\RoulaDocs\1_PHD Folder\7_Publications\2-ChildrenMobilityandGISLRPaper\References\Ind_FearOfCrime
82	Neighborhood Crime-Related Safety and Its Relation to Children’s Physical Activit	Stephanie H. Kneeshaw-Price, Brian E. Saelens, James F. Sallis, Lawrence D. Frank, David E. Grembowski, Peggy A. Hannon, Nicholas L. Smith, and K. C. Gary Chan	2015	US		Crime and PA		Safety and GIS measures children	Jan. 2019
83	Associations of perceived neighborhood safety and crime with cardiometabolic risk factors among a population with type 2 diabetes	Aracely Tamayoa,n, Andrew J. Karterb, Mahasin S. Mujahidc, E. Margaret Wartonb, Howard H. Moffetb, Nancy Adlerd, Dean Schillingere, Bethany Hendrickson O’Connellf, Barbara Laraiag	2016			percieved crime		Safety spatiotemporal measures of children active behaviour
84	Data-driven generation of spatio-temporal routines in human mobility**	Luca Pappalardo1,2 · Filippo Simini3	2017			space-time		Safety spatiotemporal measures of children active behaviour
85	Measures of outdoor play and independent mobility in children and youth: A methodological review
86	What is an evidence map? A systematic review of published evidence maps and their definitions, methods, and products
87	Children’s Active Commuting to School: Current Knowledge and Future Directions
88	Protocol for systematic reviews of determinants/ correlates of obesity-related dietary and physical activity behaviors in young children (preschool 0 to 6 years): evidence mapping and syntheses	Rajalakshmi Lakshman1,2*, Veena Mazarello Paes3, Kathryn Hesketh2, Claire O’Malley4, Helen Moore4, Ken Ong1,2, Simon Griffin1,2, Esther van Sluijs1,2 and Carolyn Summerbell4
89	The Evolving Methodology of Scoping Reviews
90	What is a Scoping Review?
91	A guide for writing scholarly articles or reviews for the Educational Research Review
92	Children's Independent Mobility: Current Knowledge, Future Directions, and Public Health Implications	Isabel Marzi * and Anne Kerstin Reimers	2018	Gernmany	Review Paper	Children Independent Behaviour	Web of Science
93	Association Between Neighborhood Social Environment and Children’s Independent Mobility	Mary K. Wolfe *, , Noreen C. McDonald *	2016		study paper	Soclal Neighbourhood	Web of Science
94	Children's active free play in local neighborhoods: a behavioral mapping study	J. Veitch*, J. Salmon and K. Ball	2007	Australia	Study paper	Active Mobility	Web of Science
95	Child-Friendly, Active, Healthy Neighborhoods: Physical Characteristics and Children’s Time Outdoors	Mohammed Zakiul Islam1, Robin Moore2, and Nilda Cosco2	2016	Bangladish	study paper	Active Mobility	Web of Science

## Sheet: FurtheridenifiedfromPaper
#	Titel	Author	Year	study area	type of paper		Source	Keywords used	retrieved on	Journal	Folder Location	comments	downloaded from	derived from
	The decline in active school transportation (AST): A systematic review of the factors related to AST and changes in school transport over time in North America	Linda Rothmana,⁎, Alison K. Macphersonb, Timothy Rossc, Ron N. Buliungd	2018	North America	Systematic Review		ScienceDirect	Active School transport						Association of schildren active school travel with perception of physoca
	Evidence for associations between traffic calming and safety and active transport or obesity: A scoping review	V. Browna,, M. Moodiea,b, R. Cartera,b	2017	Newzealand	Systematic Review		ScienceDirect
	How children from disadvantaged areas keep safe.	354. Turner KM, Hill M, Stafford A, Walker M.			from Lorence et al.2012									Health Educ 2006;106:450–64. http://dx.doi.org/10.1108%2F09654280610711406
	Through children’s eyes’: childhood, place and the fear of crime. Geoforum 2003;34:303–	Nayak A. ‘

## Sheet: LR_Assessment
#	Titel	Author	Year published	Study Region	type of paper		Source	Keywords used	retrieved on	Journal	Folder Location	comments	downloaded from	Assessment	Reason
1	Fromwalkingbufferstoactiveplaces:Anactivity-basedapproachto measurehuman-scaleurbanform	JieLanXu	2017	Canada	ActivitySpace	spatiotemporal Models	ScienceDirect	Active Mobility	feb. 2019	ScienceDirect				Exclude	Adults Population
2	Putting Fear of Crime on the map: Investigating Perception of Crime using GIS-The Wollongong Study	Bruice J. Doran, Melissa B Burgess	2012	Book-case study Australia	Book	FearofCrime and GIS		Spatiotemporal Active behaviour and Fear of Crime and children	Jan. 2019				Springerlink	Exclude	Adults Population
3	The Role of Geospatial Technologies for Investigating Crime and Providing Evidenc	Gregory A. Elmes George Roedl Jamison Conley Editors	2014	Netherland	Book	Fear of Crime and GIS	Springer	Fear of Crime and Children health	feb. 2019					Exclude	Qualitative/Method
4	Why is Fear of Crime a serious social problem	Bruice J. Doran, Melissa B Burgess	2012	UK	chapterofbook	fear of crime Theory		Spatiotemporal Active behaviour and Fear of Crime and children	Jan. 2019	Ebook Springer				Exclude	Qualitative/Method
5	Childhood Obesity and Crime	Morgan Thorn Yates	2015		master degree thessis	Crime and Obesity		Safety spatiotemporal measures of children active behaviour						Exclude	PhD Thesis
6	Crime, Percieved Safety, and Physical activity: A meta Analysis	Erika Rees-Punia	2017		Meta analysis	Crime, Fear,PA		Safety spatiotemporal measures of children active behaviour						Exclude	Review Paper
#REF!	Risky businesses: A micro-level spatiotemporal analysis of crime, place, & business establishment type	Christopher R. Herrmann	2012	US	Phd thesis	measured crime			Jan. 2019					Exclude	Adults Population
#REF!	Exploring spatial and temporal variation in perception of crime and place using crowdsourced data	Reka Solymosi	2017	UK	Phd thesis	fear of crime		Spatiotemporal Active behaviour and Fear of Crime and children	Jan. 2019					Exclude	PhD Thesis
#REF!	Spatiotemporal Data Mining, Analysis, and Visualization of Human Activity Data	Xun Li	2012	US	Phd thesis	spatiotemporal activity			Jan. 2019					Exclude	Data Mining
#REF!	Advances in spatial epidemiology and geographic information systems	Russell S. Kirby PhD, MS a,*, Eric Delmelle PhD b, Jan M. Eberth PhD, MSPH c	2017	US	Reiew	spatial epidomology			Jan. 2019				science direct	Exclude	Review Paper
#REF!	New Persepective on the use of gegraphic information systens (GIS in environemental Health Science	Thomas Kistemanna, Friederike Dangendorfa, J¸rgen Schweikart	2002	germany	review	spatiotemporal activity		Safety spatiotemporal measures of children active behaviour	Sep. 2018					Exclude	Review Paper
#REF!	Crime, fear of crime, environment, and mental health and wellbeing: Mapping review of theories and causal pathways	Theo Lorenca,n, Stephen Claytonb, David Nearyb, Margaret Whiteheadb, Mark Petticrewa, Hilary Thomsonc, Steven Cumminsd, Amanda Sowdene, Adrian Rentonf	2012	UK	review	Crime and FearofCrime Theory		Safety spatiotemporal measures of children active behaviour		Health and Place				Exclude	Review Paper
#REF!	“Safe Going”: The inﬂuence of crime rates and perceived crime and safety on walking in deprived neighbourhoods	Phil Mason*, Ade Kearns, Mark Livingston			Review	Crime and Percieved Crime								Exclude	Adults Population
#REF!	Children’s Geographies for Activity and Play: An Overview of Measurement Approaches	Melody Oliver,Suzanne Mavoa, Scott Duncan, Paul Kelly, Phillip Donovan, Marketta Kyttä	2016	NZ	Review	GIS and Children	Google scholar	Safety spatiotemporal measures of children active behaviour	Jan. 2019					Exclude	Review paper
#REF!	A Review of Neighbourhood effects and early childhod development: How, where and for hom, do neighbourhood matter?	Anita Minh, Nazeem…	2017	Canada	Review	GIS and Obeisty		Safety spatiotemporal measures of children active behaviour	Sep. 2018					Exclude	Review paper
#REF!	Contextual mapping: Visualization of high-dimensional spatial patterns in a single geo-map	Vahid Moosavi	2017	Switzerland	Review	Spatial Context			Jan. 2019					Exclude	Qualitative/Method
#REF!	Future Avenues for Fear Mapping: Potential Applications and Improvements	Bruice J. Doran, Melissa B Burgess			Review	Fear of Crime		Spatiotemporal Active behaviour and Fear of Crime and children	Jan. 2019					Exclude	Review paper
#REF!	A Review on Spatiotemporal Data Model for Managing Data Movement in Geographical Informaion Systems	Mohd Sharfry Mohd Rahim, Abdul Rashil Mohamed Shariff, Shattari Mansor	2005	Malaysia	Review	spatiotemporal Models		Spatiotemoral Data Model, GIS. Spatia Databae	feb. 2019					Exclude	Review paper
#REF!	A GIS toolkit for exploring geographies of household activity/travel behaviour**	Ronald N Buliung, Pavlos Kanaroglou	2006	canada	Review and study paper	space-time		Safety spatiotemporal measures of children active behaviour						Exclude	Qualitative/Method
#REF!	(Re)Assessing contemporary “fear of crime” measures within an Australian context	Michael L. Chataway a, *, Timothy C. Hart	2016	Australia	Review and study paper			systematicReview Fear ofCrime	feb. 2019					Exclude	Adults Population
#REF!	Applications of geographic information systems (GIS) data and methods in obesity-related research	P. Jia,1† X. Cheng,2† H. Xue3 and Y. Wang3,4	2017	USA	Review GIS	GIS and Obeisty	Google scholar	Safety spatiotemporal measures of children active behaviour	March. 2018					Exclude	Review paper
#REF!	It’s About Time: A Conceptual Framework for the Representation of Temporal Dynamics in Geographic Information Systems	Donna J. Peuquet	1994	US	review method	space-time		Safety spatiotemporal measures of children active behaviour						Exclude	GIS
#REF!	Environmental Correlates of Physical Activity And Walking in Adults and Children: A Review of Reviews	A.E. Bauman and F.C. Bull			Review of Reviews	Environ and PA		Safety and GIS measures children	Jan. 2019					Exclude	Ubmbrella Review
#REF!	Do attributes in the physical environment influence children's physical activity? A review of the literature	Kirsten Krahnstoever DavisonEmail author and Catherine T Lawson	2006		review paper	BuiltEnvirn and Phys.Act	Google scholar		Jan. 2019					Exclude	Review paper
#REF!	Playing it safe: The influence of neighbourhood safety on children's physical ativity_A Review	Alison Carver, Anna F. Timperio, and David A. Crawfor	2006	Australia	Review Paper	Safety	Google scholar	Safety spatiotemporal measures of children active behaviour	43466					Exclude	Review paper
#REF!	Integrating Sketch Maps with GIS to Explore Fear of Crime in the Urban Environment: A Review of the Past and Prospects for the Future	Jacqueline W. Curtis	2013		review paper	fear of crime, GIS, Sketch			Jan. 2019					Exclude	Review paper
#REF!	Measures of outdoor play and independent mobility in children and youth: A methodological review		2014	Canada	Reviw	active Mobility children	ScienceDirect							Exclude	Review paper
#REF!	Towards spatiotemporal planning: practicable analysis of day-to-day paths through space and time	M G Mey, H ter Heide	1997	Holland	study paper	space-time		spatiotemoral children activity space safety	Jan.2 2020					Exclude	Qualitative/Method
#REF!	Interactive geovisualization of activity-travel patterns using three-dimensional geographical information systems: a methodological exploration with a large data set	Mei-Po Kwan	2000	US	study paper	space-time		Safety spatiotemporal measures of children active behaviour						Exclude	Data Mining
#REF!	Neighborhood playgrounds, fast food restaurants, and crime: relationships to overweight in low-income preschool children		2004	US	study paper	Crime and GIS	Google scholar	Safety and GIS measures children	Jan. 2019					Exclude	Young Children
#REF!	Extreme spatial variations in crime density in Baltimore County, MD	Kieth Harries	2005	US	study paper	Crime		Spatiotemporal Active behaviour and Fear of Crime and children	Jan. 2019					Exclude	Method Paper
#REF!	The Way She Moves: Mapping the Everyday Production of Gender-Space	Shilpa Ranade	2007	Mumbai	study paper	space-time		spatiotemoral children activity space safety	Jan.2 2021					Exclude	Adults Population
#REF!	Walkability and safety around elementary schools: economic and ethnic disparities	Xuemei Zhu, BArch, Chanam Lee, PhD	2008	US	study paper	Safety and Walking	Google scholar	Safety and GIS measures children	Jan. 2019					Exclude	Qualitative/Method
#REF!	Neighborhood Road Environments and Physical Activity Among Youth: The CLAN Study	Alison Carver, Anna F. Timperio, and David A. Crawfor	2008	Melbourne, Australia	study paper	BuiltEnvirn and Phys.Act	Google scholar	Safety and GIS measures children	Jan. 2019					Exclude
#REF!	Behavior Mapping: A Method for Linking Preschool Physical Activity and Outdoor Design	NILDA G. COSCO1, ROBIN C. MOORE1, and MOHAMMED Z. ISLAM2	2009	Bangladish	study paper	behaviourMapping		Safety and spatiotemporal measures of children active behaviour	Jan. 2019					Exclude	Young Children
#REF!	A GIS-based time-geographic approach of studying individual activities and interactions in a hybrid physical–virtual space	Shih-Lung Shawa,*, Hongbo Yub	2009	USA	study paper	space-time		Safety spatiotemporal measures of children active behaviour						Exclude	Qualitative/Method
#REF!	Activity Fields and the Dynamics of Crime: Advancing Knowledge About the Role of the Environment in Crime Causation	Per-Olof H. Wikstro ¨m • Vania Ceccato • Beth Hardie • Kyle Treiber	2009	UK	study paper	crime		Spatiotemporal Active behaviour and measured Crime and children	Jan. 2019					include	Method Paper
#REF!	Space–time density of trajectories: exploring spatio-temporal patterns in movement data	Urška Demšar & Kirsi Virrantaus	2010	Finland	study paper	space-time		Safety spatiotemporal measures of children active behaviour						Exclude	Qualitative/Method
#REF!	Are children and adolescents less active if parents restrict their physical activity and active transport due to perceived risk?	Alison Carver*, Anna Timperio, Kylie Hesketh, David Crawford	2010	Australia	study paper	percievd risk	ScienceDirect	percieved risk children	Jan. 2019					include	age 10-12
#REF!	Spatial Classification of Youth Physical Activity Patterns	Daniel G. Rainham, PhD, Christopher J. Bates, MSc, Chris M. Blanchard, PhD, Trevor J. Dummer, PhD, Sara F. Kirk, PhD, Cindy L. Shearer, PhD	2011	Canada	study paper	spatiotemporal activity	Google scholar	Safety spatiotemporal measures of children active behaviour	Jan. 2019					Exclude	Adultescent
#REF!	Exploratory data analysis of activity diary data: a space–time GIS approach	Jie Chena,⇑, Shih-Lung Shawb, Hongbo Yuc, Feng Lua, Yanwei Chaid, Qinglei Jiaa	2011	US-China	study paper	space-time		Safety spatiotemporal measures of children active behaviour						Exclude	Qualitative/Method
#REF!	Linking GPS and travel diary data using sequence alignment in a study of children’s independent mobility	Suzanne Mavoa1*, Melody Oliver2,3, Karen Witten1 and Hannah M Badland4	2011	NZ	study paper	space-time		Safety spatiotemporal measures of children active behaviour						Exclude	Qualitative/Method
#REF!	Fear of crime and home security systems	Carlos J. Vilalta	2011	Mexico	study paper	fear of crime		spatiotemoral variation of children fear of crime	Jan.2 2022					Exclude	Adults Population
#REF!	New Zealand parents’ understandings of the intergenerational decline in children’s independent outdoor play and active travel	Karen Wittena∗, Robin Kearnsb, Penelope Carrolla, Lanuola Asiasigaa and Nicola Tava’e	2013	NZ	study paper	PhysEnvironActiveChild	Google scholar	Safety spatiotemporal measures of children active behaviour	Jan. 2019					Exclude	Narrative
#REF!	Fear, crime, and space: The case of Viçosa, Brazil	Akenya Alkimima,*, Keith C. Clarkeb, Fábio S. Oliveirac	2013	Brazil	study paper	Fear,CrimeSpace		Safety spatiotemporal measures of children active behaviour		Applied Geography	C:\Users\razou\Documents\RoulaDocs\1_PHD Folder\7_Publications\2-ChildrenMobilityandGISLRPaper\References\Ind_FearOfCrime			Exclude	Adults Population
#REF!	Tracking and visualization of space-time activities for a micro-scale flu transmission study	Feng Qi1*† and Fei Du2†	2013	USA	study paper	space-time		Safety spatiotemporal measures of children active behaviour						Exclude	Qualitative/Method
#REF!	Qualitative GIS and the visualization of narrative activity space data	Jeremy Mennisa*, Michael J. Masonb and Yinghui Cao	2013	US	study paper	qualitative activity space		spatiotemoral children activity space safety	Jan.2 2019					Exclude	Qualitative/Method
#REF!	HOW THE FEAR OF CRIME SPATIALLY DIFFERS AMONG THE DISTRICTS OF ISTANBUL?	Ömer Bilen Öyküm Esra Aşkın Ali Hakan Büyüklü Ayşenur Ökten Mehmet Gür	2013	turkey	study paper	Fear of crime		Spatiotemporal Active behaviour and Fear of Crime and children	Jan. 2019					Exclude	Adults Population
#REF!	Crime and perceptions of safety in the home neighborhood are independently associated with physical activity among 11–15 year olds	Ian Janssen⁎	2014	canada	study paper	Crime, percieved	Google scholar	Safety and GIS measures children	Jan. 2019					Exclude	Adultescent
#REF!	The fear factor: Examining the spatial variability of recorded crime on the fear of crime	Gregory D. Breetzkea,*, Amber L. Pearsonb,1	2014	NZ	study paper	Fear of crime	Google scholar	Safety spatiotemporal measures of children active behaviour	Dec. 2017		C:\Users\razou\Documents\RoulaDocs\1_PHD Folder\7_Publications\2-ChildrenMobilityandGISLRPaper\References\Ind_FearOfCrime			Exclude	Adults Population
#REF!	Human Behaviour and GIS	Mario Boffi et Matteo Colleoni	2014		study paper	Theory Behaviour and GIS		Safety spatiotemporal measures of children active behaviour						Exclude	Qualitative/Method
#REF!	Typologies of tourists’ time–space consumption: a new approach using GPS data and GIS tools	A. Yair Grinberger, Noam Shoval & Bob McKercher	2014	Hong Kong	study paper	space-time		Safety spatiotemporal measures of children active behaviour						Exclude	Qualitative/Method
#REF!	The fear factor: Examining the spatial variability of recorded crime on the fear of crime	Georgy D. Breetzke, Amber L. Pearson	2014	NZ	study paper	FearofCrime, Crime, Adult		Spatiotemporal Active behaviour and Fear of Crime and children	Jan. 2019	Applied Geography				dublicate	dublicate
#REF!	Undeveloped green space and free-time physical activity in 11 to 13-year-old children	Ian Janssen1,2* and Andrei Rosu1	2015	canada	study paper	Environ and PA	Google scholar	Safety and GIS measures children	Jan. 2019					Exclude	Adultescent
#REF!	Identiﬁcation of the impact of crime on physical activity depends upon neighbourhood scale: Multilevel evidence from 203,883 Australians	Thomas Astell-Burta,b,n,1, Xiaoqi Fenga,c, Gregory S. Kol	2015	Australia	study paper	Crime and PA		Safety spatiotemporal measures of children active behaviour	Dec.2017					Exclude	Adults Population
#REF!	The Effect of the Social and Physical Environment on Children’s Independent Mobility to Neighborhood Destination	Hayley E. Christian, Charlotte D. Klinker, Karen Villanueva, Matthew W. Knuiman, Sarah A. Foster, Stephan R. Zubrick, Mark Divitini, Lisa Wood, and Billie Giles-Corti	2015	Australia, Western Australia	study paper	Environ and IM		Safety spatiotemporal measures of children active behaviour						Exclude	Adultescent
#REF!	Neighborhood Crime-Related Safety and Its Relation to Children’s Physical Activity	Stephanie H. Kneeshaw-Price, Brian E. Saelens, James F. Sallis, Lawrence D. Frank, David E. Grembowski, Peggy A. Hannon, Nicholas L. Smith, and K. C. Gary Chan	2015	US	study paper	Crime and PA	Google scholar	Safety spatiotemporal measures of children active behaviour	43466					include	age 6-11
#REF!	Mapping fear of crime as a context-dependent everyday experience that varies in space and time	Reka Solymosi1*, Kate Bowers1 and Taku Fujiyama2	2015	Uk	study paper	Fear of crime		spatiotemoral variation of children fear of crime	Jan.2 2023					Exclude	Adults Population
#REF!	Natural and built environmental exposures on children's active school travel: A Dutch global positioning system-based cross-sectional study	Marco Helbicha,n, Maarten J. Zeylmans van Emmichovenb, Martin J. Dijstc, Mei-Po Kwand, Frank H. Pierike, Sanne I. de Vriesf	2016	Holland	study paper	BuiltEnvirn and PA	Google scholar	Safety and spatiotemporal measures of children active behaviour	Jan. 2019					include	age 6-11, traffic safety	out
#REF!	Crime victimization and the implications for individual health and wellbeing: A Shefﬁeld case study	Su-Yin Tan a, *, Robert Haining b	2016	UK	study paper	Crime		Safety spatiotemporal measures of children active behaviour						Exclude	Adults Population
#REF!	Spatial analysis of crime incidence and adolescent physical activity	Alyssa I. Robinsona, Fei Carnesb, Nicolas M. Oreskovica,c,d,⁎	2016	US	study paper	Crime and GIS		Safety spatiotemporal measures of children active behaviour	43070					Exclude	Adultescent
#REF!	Constructing human activity spaces: A new approach incorporating complex urban activity-travel	Ran Li, Daoqin Tong⁎	2016	US	study paper	space-time		Safety spatiotemporal measures of children active behaviour						Exclude	Adults Population
#REF!	Parental perceived built environment measures and active play in Washington DC metropolitan children	Jennifer D. Roberts a,⁎, Brandon Knight b, Rashawn Ray c, Brian E. Saelens d	2016	US	study paper	percieved crime	ScienceDirect	crime children activity						Exclude	Adultescent
#REF!	Social Fabric and Fear of Crime: Considering spatial location and time of the day	Adam Boessen, John R. Hipp	2017	US	study paper	Fear of Crime		Safety spatiotemporal measures of children active behaviour	Jul. 2017	Social Network	C:\Users\razou\Documents\RoulaDocs\1_PHD Folder\7_Publications\2-ChildrenMobilityandGISLRPaper\References\Ind_FearOfCrime			Exclude	Adults Population
#REF!	The geography of crime fear: A pilot study exploring event-based perceptions of risk using mobile technology	Michael L. Chataway a, *, Timothy C. Hart a, Ross Coomber b, Christine Bond b	2017	Australia	study paper	Fear of Crime		Safety spatiotemporal measures of children active behaviour				Related to fear of crime survey I am designing		Exclude	Adults Population
#REF!	Understanding child and parent perceptions of barriers influencing children’s active school travel	Katherine Wilson1,2, Andrew F. Clark1,2 and Jason A. Gilliland1	2018	canada	study paper	percieved crime	Google scholar	Safety spatiotemporal measures of children active behaviour	Jan. 2019					Exclude	Adressed phsyical enviroment
#REF!	A spatio-temporal accessibility measure for modelling activity participation in discretionary activities	Koos Fransena,b,⁎, Steven Farberc, Greta Deruyterb, Philippe De Maeye	2018	US	study paper	ST and PA	Google scholar	Safety spatiotemporal measures of children active behaviour	Sep. 2018					Exclude	Adultescent
#REF!	The independent associations of recorded crime and perceived safety with physical health in a nationally representative cross-sectional survey of men and women in New Zealand	Gina S Lovasi,1 Charlene E Goh,1 Amber L Pearson,2 Gregory Breetzke3	2018	NZ	study paper	Percievd crime and PA	Google scholar	Safety spatiotemporal measures of children active behaviour	Jan.2018	Independence association of recorded crime and percieved saftey with physical health				Exclude	Adults Population
#REF!	Space–Time Analysis of Vehicle Theft Patterns in Shanghai, China	Yuanyuan Mao 1, Shenzhi Dai 2, Jiajun Ding 3, Wei Zhu 2, Can Wang 2 and Xinyue Ye 4,*	2018	China	study paper	space-time		Spatiotemporal Active behaviour and measured Crime and children	Jan. 2019				ProQuest	Exclude	Qualitative/Method
#REF!	The association between the perception of crime and walking in gated and non-gated neighbourhoods of Asian developing countries	Yasmeen Gula,∗, Zahid Sultanb, Gul Ahmed Jokhioc	2018	China	study paper	percieved crime	ScienceDirect	percieved crime children	Jan. 2019					Exclude	Adults Population
#REF!	Mapping fear of crime as a context-dependent everyday experience that varies in space and time			UK	study paper	Fear of Crime and GIS		Safety spatiotemporal measures of children active behaviour	Dec. 2018					dublicate
#REF!	Perceived safety of the retroﬁt neighborhood: A location-based approach	Inot included, It is strategies			study paper	percieved crime		Safety spatiotemporal measures of children active behaviour						Exclude	Adults Population
#REF!	Trajectory Data Analysis for Pedestrian Space-time Activity Study	Feng Qi1*† and Fei Du2†	2013	US-China	study paper	space-time		Safety spatiotemporal measures of children active behaviour						Exclude	Qualitative/Method
#REF!	Are liveable neighbourhoods safer neighbourhoods? Testing the rhetoric on new urbanism and safety from crime in Perth, Western Australia	Sarah Foster a, *, Paula Hooper a, Matthew Knuiman b, Fiona Bull a, Billie Giles-Corti c	2016	WesternAustralia	study paper	PercievedSafety-adult	ScienceDirect							Exclude	Adults Population
#REF!	Planning safer suburbs: Do changes in the built environment influence residents' perceptions of crime risk?	Foster, Sarah et al	2013	WesternAustralia	study paper	PercievedSafety-adult	ScienceDirect	Active Mobility	feb. 2019					Exclude	Adults Population
#REF!	The Effect of the Social and Physical Environment on Children’s Independent Mobility to Neighbourhood Destination	Hayley E. Christian, Charlotte D. Klinker, Karen Villanueva, Matthew W. Knuiman, Sarah A. Foster, Stephan R. Zubrick, Mark Divitini, Lisa Wood, and Billie Giles-Corti	2015	Australia, Western Australia										Exclude	Adultescent
#REF!	Understanding child and parent perceptions of barriers influencing children’s active school travel	Katherine Wilson1,2, Andrew F. Clark1,2 and Jason A. Gilliland1	2018	Canada	study paper	perceived crime	Google scholar	include	age 9-14					Exclude	Adultescent
#REF!	Risky businesses: A micro-level spatiotemporal analysis of crime, place, & business establishment type	Christopher R. Herrmann	2012		US	PhD thesis	measured crime		Exclude	PhD thesis				Exclude	PhD Thesis
#REF!	Exploring spatial and temporal variation in perception of crime and place using crowdsourced data	Reka Solymosi	2017		UK	PhD thesis	fear of crime		Exclude	PhD thesis				Exclude	PhD Thesis
#REF!	Spatiotemporal Data Mining, Analysis, and Visualization of Human Activity Data	Xun Li	2012		US	PhD thesis	spatiotemporal activity		Exclude	PhD thesis				Exclude	PhD Thesis
#REF!	Crime and perceptions of safety in the home neighbourhood are independently associated with physical activity among 11–15 year old	Ian Janssen⁎	2014	Canada	study paper	Crime, perceived								Exclude	Duplicate
#REF!	How children from disadvantaged areas keep safe.	354. Turner KM, Hill M, Stafford A, Walker M.	2012	UK	study paper	Crime, fear of crime and mental health: synthesis of theory and systematic reviews of interventions and qualitative evidence		include	exclude (interview with children how to protect them self in crime neighbourhood					Exclude	Narrative
#REF!	Through children’s eyes’: childhood, place and the fear of crime	Nayak A. ‘		UK	study paper	derived from 96		include?	age 11-16					Exclude	Adultescent
#REF!	Effects of built environment on childhood obesity Effects: The case of urban recreational trails and crime	Robert Sandya,RustyTchernisb et all	2013	US		EnvironObesity								Exclude	Adultescent
#REF!	Association Between Neighbourhood Social Environment and Children’s Independent Mobility	Mary K. Wolfe *, , Noreen C. McDonald *	2016											Exclude	Narrative
#REF!	GPS and Acce for daily activities children NZ													Exclude	Qualitative/Method
#REF!	Using accelerometers and GPS units to identify the proportion of daily physical activity located in parks with playgrounds in New Zealand children	Robin Quigg a,⁎, Andrew Gray b, Anthony I. Reeder a, Alec Holt c, Debra L. Waters b	2010											Exclude	Qualitative/Method
#REF!	Associations between BMI and home, school and route environmental exposures estimated using GPS and GIS: do we see evidence of selective daily mobility bias in children?	Thomas Burgoine3*, Andy P Jones3,4, Rebecca J Namenek Brouwer1,2 and Sara E Benjamin Neelon1												Exclude	Qualitative/Method
#REF!	Childhood Obesity and Crime	Morgan Thorn Yates	2015		master degree thesis									Exclude	Master Thesis
#REF!	Crime, Perceived Safety, and Physical activity: A meta Analysis	Erika Rees-Punia	2017		Meta analysis									Exclude	PhD Thesis
#REF!	A SOCIAL ECOLOGICAL STUDY EXAMINING INDIVIDUAL, HOUSEHOLD, AND NEIGHBORHOOD INFLUENCES ON CHILDREN'S PHYSICAL ACTIVITY AND ACTIVE COMMUTING TO/FROM SCHOOL	Stacy Salomonsen-Sautel	2011	US	PhD thesis									Exclude	PhD Thesis
#REF!	Risky businesses: A micro-level spatiotemporal analysis of crime, place, & business establishment type	Christopher R. Herrmann	2012	US	PhD thesis									Exclude	PhD Thesis
#REF!	Exploring spatial and temporal variation in perception of crime and place using crowdsourced data	Reka Solymosi	2017	UK	PhD thesis									Exclude	PhD Thesis
#REF!	Spatiotemporal Data Mining, Analysis, and Visualization of Human Activity Data	Xun Li	2012	US	PhD thesis									Exclude	PhD Thesis
#REF!	An evaluation of equity and equality in physical activity policies in four European countries	Riitta-Maija Hämäläinen1*, Petru Sandu2, Ahmed M. Syed3 and Mette W. Jakobsen4	2016	Finland										Exclude	Protocol/policy paper
#REF!	Concepts and principles for tackling social inequities in health: Levelling up Part 1	Margaret Whitehead Göran Dahlgren												Exclude	Protocol/policy paper
#REF!	Physical activity to prevent obesity in young children: cluster randomised controlled trial	John J Reilly, Louise Kelly, Colette Montgomery, Avril Williamson, Abigail Fisher, John H McColl, Rossella Lo Conte, James Y Paton, Stanley Grant	2006											Exclude	Protocol/policy paper
#REF!	Place Matters: The Significance of Place Attachments for Children’s Well-Being	Gordon Jack	2010											Exclude	Narrative
#REF!	An Explanation of Socioeconomic Differences in Physical and Mental Functioning in the Western Australian Population	Sarah Johnson Alison Daly Narelle Mullan Michael Phillips												Exclude	Adults Population
#REF!	The Association Between Urban Form and Physical Activity in U.S. Adults	David Berrigan, PhD, Richard P. Troiano, PhD	2002											Exclude	Adults Population
#REF!	A REVIEW OF RELATIONSHIPS BETWEEN ACTIVE LIVING AND DETERMINANTS OF HEALTH	C. JAMES FRANKISH*, C. DAWNE MILLIGAN and COLLEEN REID	1998												Adressed phsyical enviroment
#REF!	A prospective examination of children’s time spent outdoors, objectively measured physical activity and overweight	V Cleland1, D Crawford1, LA Baur2, C Hume1, A Timperio1 and J Salmon	2008											Exclude	No safety examined

## Sheet: LR_Assessment_Final_Excluded
#	Title	Author(s)	Year published	Country	type of paper		Source	Keywords used	retrieved on	Journal	Folder Location	comments	downloaded from	Assessment_output	Reason(s)
1	Fromwalkingbufferstoactiveplaces:Anactivity-basedapproachto measurehuman-scaleurbanform	Jie Lan Xu	2017	Canada	ActivitySpace	spatiotemporal Models	ScienceDirect	Active Mobility	feb. 2019	ScienceDirect				Exclude	Adults Population
2	Putting Fear of Crime on the map: Investigating Perception of Crime using GIS-The Wollongong Study	Bruice J. Doran, Melissa B Burgess	2012	Australia	Book	FearofCrime and GIS		Spatiotemporal Active behaviour and Fear of Crime and children	Jan. 2019				Springerlink	Exclude	Adults Population
3	The Role of Geospatial Technologies for Investigating Crime and Providing Evidenc	Gregory A. Elmes George Roedl Jamison Conley Editors	2014	Netherland	Book	Fear of Crime and GIS	Springer	Fear of Crime and Children health	feb. 2019					Exclude	GIS
4	Why is Fear of Crime a serious social problem	Bruice J. Doran, Melissa B Burgess	2012	UK	chapterofbook	fear of crime Theory		Spatiotemporal Active behaviour and Fear of Crime and children	Jan. 2019	Ebook Springer				Exclude	GIS
5	Childhood Obesity and Crime	Morgan Thorn Yates	2015	Canada	master degree thessis	Crime and Obesity		Safety spatiotemporal measures of children active behaviour						Exclude	PhD Thesis
6	Crime, Percieved Safety, and Physical activity: A meta Analysis	Erika Rees-Punia	2017		Meta analysis	Crime, Fear,PA		Safety spatiotemporal measures of children active behaviour						Exclude	Review Paper
7	Risky businesses: A micro-level spatiotemporal analysis of crime, place, & business establishment type	Christopher R. Herrmann	2012	US	Phd thesis	measured crime			Jan. 2019					Exclude	Adults Population
8	Exploring spatial and temporal variation in perception of crime and place using crowdsourced data	Reka Solymosi	2017	UK	Phd thesis	fear of crime		Spatiotemporal Active behaviour and Fear of Crime and children	Jan. 2019					Exclude	PhD Thesis
9	Spatiotemporal Data Mining, Analysis, and Visualization of Human Activity Data	Xun Li	2012	US	Phd thesis	spatiotemporal activity			Jan. 2019					Exclude	Data Mining
10	Advances in spatial epidemiology and geographic information systems	Russell S. Kirby, Eric Delmelle PhD b, Jan M. Eberth	2017	US	Reiew	spatial epidomology			Jan. 2019				science direct	Exclude	Review Paper
11	New Persepective on the use of gegraphic information systens (GIS in environemental Health Science	Thomas Kistemanna, Friederike Dangendorfa, J¸rgen Schweikart	2002	Germany	review	spatiotemporal activity		Safety spatiotemporal measures of children active behaviour	Sep. 2018					Exclude	GIS
12	Crime, fear of crime, environment, and mental health and wellbeing: Mapping review of theories and causal pathways	Theo Lorenca,n, Stephen Claytonb, David Nearyb, Margaret Whiteheadb, Mark Petticrewa, Hilary Thomsonc, Steven Cumminsd, Amanda Sowdene, Adrian Rentonf	2012	UK	review	Crime and FearofCrime Theory		Safety spatiotemporal measures of children active behaviour		Health and Place				Exclude	Review Paper
13	“Safe Going”: The inﬂuence of crime rates and perceived crime and safety on walking in deprived neighbourhoods	Phil Mason*, Ade Kearns, Mark Livingston	2013		Review	Crime and Percieved Crime								Exclude	Adults Population
14	Children’s Geographies for Activity and Play: An Overview of Measurement Approaches	Melody Oliver,Suzanne Mavoa, Scott Duncan, Paul Kelly, Phillip Donovan, Marketta Kyttä	2016	NZ	Review	GIS and Children	Google scholar	Safety spatiotemporal measures of children active behaviour	Jan. 2019					Exclude	Review paper
15	A Review of Neighbourhood effects and early childhod development: How, where and for hom, do neighbourhood matter?	AnitaMinh, NazeemMuhajarine, Magdalen Janusc, Marni Brownelld, Martin Guhn	2017	Canada	Review	GIS and Obeisty		Safety spatiotemporal measures of children active behaviour	Sep. 2018					Exclude	Review paper
16	Contextual mapping: Visualization of high-dimensional spatial patterns in a single geo-map	Vahid Moosavi	2017	Switzerland	Review	Spatial Context			Jan. 2019					Exclude	GIS
17	Future Avenues for Fear Mapping: Potential Applications and Improvements	Bruice J. Doran, Melissa B Burgess	2012		Review	Fear of Crime		Spatiotemporal Active behaviour and Fear of Crime and children	Jan. 2019					Exclude	Method
18	A Review on Spatiotemporal Data Model for Managing Data Movement in Geographical Informaion Systems	Mohd Sharfry Mohd Rahim, Abdul Rashil Mohamed Shariff, Shattari Mansor	2005	Malaysia	Review	spatiotemporal Models		Spatiotemoral Data Model, GIS. Spatia Databae	feb. 2019					Exclude	Review paper
19	A GIS toolkit for exploring geographies of household activity/travel behaviour**	Ronald N Buliung, Pavlos Kanaroglou	2006	Canada	Review and study paper	space-time		Safety spatiotemporal measures of children active behaviour						Exclude	GIS
20	(Re)Assessing contemporary “fear of crime” measures within an Australian context	Michael L. Chataway, Timothy C. Hart	2016	Australia	Review and study paper			systematicReview Fear ofCrime	feb. 2019					Exclude	Adults Population
21	Applications of geographic information systems (GIS) data and methods in obesity-related research	P. Jia, X. Cheng, H. Xue and Y. Wang	2017	USA	Review GIS	GIS and Obeisty	Google scholar	Safety spatiotemporal measures of children active behaviour	March. 2018					Exclude	Review paper
22	It’s About Time: A Conceptual Framework for the Representation of Temporal Dynamics in Geographic Information Systems	Donna J. Peuquet	1994	US	review method	space-time		Safety spatiotemporal measures of children active behaviour						Exclude	GIS
23	Environmental Correlates of Physical Activity And Walking in Adults and Children: A Review of Reviews	A.E. Bauman and F.C. Bull	2007		Review of Reviews	Environ and PA		Safety and GIS measures children	Jan. 2019					Exclude	Review Paper
24	Do attributes in the physical environment influence children's physical activity? A review of the literature	Kirsten Krahnstoever Davison and Catherine T Lawson	2006		review paper	BuiltEnvirn and Phys.Act	Google scholar		Jan. 2019					Exclude	Review paper
25	Towards spatiotemporal planning: practicable analysis of day-to-day paths through space and time	M G Mey, H ter Heide	1997	Holland	study paper	space-time		spatiotemoral children activity space safety	Jan.2 2020					Exclude	GIS
26	Interactive geovisualization of activity-travel patterns using three-dimensional geographical information systems: a methodological exploration with a large data set	Mei-Po Kwan	2000	US	study paper	space-time		Safety spatiotemporal measures of children active behaviour						Exclude	Data Mining
27	Neighborhood playgrounds, fast food restaurants, and crime: relationships to overweight in low-income preschool children	HL Burdette, RC Whitaker	2004	US	study paper	Crime and GIS	Google scholar	Safety and GIS measures children	Jan. 2019					Exclude	Young Children
28	Extreme spatial variations in crime density in Baltimore County, MD	Kieth Harries	2005	US	study paper	Crime		Spatiotemporal Active behaviour and Fear of Crime and children	Jan. 2019					Exclude	GIS
29	The Way She Moves: Mapping the Everyday Production of Gender-Space	Shilpa Ranade	2007	Mumbai	study paper	space-time		spatiotemoral children activity space safety	Jan.2 2021					Exclude	Adults Population
30	Behavior Mapping: A Method for Linking Preschool Physical Activity and Outdoor Design	NILDA G. COSCO, ROBIN C. MOORE, and MOHAMMED Z. ISLAM	2009	Bangladish	study paper	behaviourMapping		Safety and spatiotemporal measures of children active behaviour	Jan. 2019					Exclude	Young Children
31	A GIS-based time-geographic approach of studying individual activities and interactions in a hybrid physical–virtual space	Shih-Lung Shawa, Hongbo Yub	2009	USA	study paper	space-time		Safety spatiotemporal measures of children active behaviour						Exclude	GIS
32	Activity Fields and the Dynamics of Crime: Advancing Knowledge About the Role of the Environment in Crime Causation	Per-Olof H. Wikstro, Vania Ceccato, Beth Hardie, Kyle Treiber	2009	UK	study paper	crime		Spatiotemporal Active behaviour and measured Crime and children	Jan. 2019					include	Method
33	Space–time density of trajectories: exploring spatio-temporal patterns in movement data	Urška Demšar & Kirsi Virrantaus	2010	Finland	study paper	space-time		Safety spatiotemporal measures of children active behaviour						Exclude	GIS
34	Crime victimization and the implications for individual health and wellbeing: A Shefﬁeld case study	Su-Yin Tan, Robert Haining	2016	UK	study paper	Crime		Safety spatiotemporal measures of children active behaviour						Exclude	Adults Population
35	Spatial analysis of crime incidence and adolescent physical activity	Alyssa I. Robinsona, Fei Carnesb, Nicolas M. Oreskovica	2016	US	study paper	Crime and GIS		Safety spatiotemporal measures of children active behaviour	43070					Exclude	Adultescent
36	Constructing human activity spaces: A new approach incorporating complex urban activity-travel	Ran Li, Daoqin Tong	2016	US	study paper	space-time		Safety spatiotemporal measures of children active behaviour						Exclude	GIS
37	Parental perceived built environment measures and active play in Washington DC metropolitan children	Jennifer D. RobertsBrandon Knight, Rashawn Ray, Brian E. Saelens	2016	US	study paper	percieved crime	ScienceDirect	crime children activity						Exclude	Adultescent
38	Social Fabric and Fear of Crime: Considering spatial location and time of the day	Adam Boessen, John R. Hipp	2017	US	study paper	Fear of Crime		Safety spatiotemporal measures of children active behaviour	Jul. 2017	Social Network	C:\Users\razou\Documents\RoulaDocs\1_PHD Folder\7_Publications\2-ChildrenMobilityandGISLRPaper\References\Ind_FearOfCrime			Exclude	Adults Population
39	The geography of crime fear: A pilot study exploring event-based perceptions of risk using mobile technology	Michael L. Chataway, Timothy C. Hart a, Ross Coomber, Christine Bond	2017	Australia	study paper	Fear of Crime		Safety spatiotemporal measures of children active behaviour				Related to fear of crime survey I am designing		Exclude	Method
40	Understanding child and parent perceptions of barriers influencing children’s active school travel	Katherine Wilson, Andrew F. Clark, and Jason A. Gilliland	2018	canada	study paper	percieved crime	Google scholar	Safety spatiotemporal measures of children active behaviour	Jan. 2019					Exclude	Adressed phsyical enviroment
41	A spatio-temporal accessibility measure for modelling activity participation in discretionary activities	Koos Fransena, Steven Farberc, Greta Deruyter, Philippe De Maeye	2018	US	study paper	ST and PA	Google scholar	Safety spatiotemporal measures of children active behaviour	Sep. 2018					Exclude	Adultescent
42	The independent associations of recorded crime and perceived safety with physical health in a nationally representative cross-sectional survey of men and women in New Zealand	Gina S Lovasi, Charlene E Goh, Amber L Pearson, Gregory Breetzke	2018	NZ	study paper	Percievd crime and PA	Google scholar	Safety spatiotemporal measures of children active behaviour	Jan.2018	Independence association of recorded crime and percieved saftey with physical health				Exclude	Adults Population
43	Space–Time Analysis of Vehicle Theft Patterns in Shanghai, China	Yuanyuan Mao, Shenzhi Dai, Jiajun Ding, Wei Zhu, Can Wang and Xinyue Ye	2018	China	study paper	space-time		Spatiotemporal Active behaviour and measured Crime and children	Jan. 2019				ProQuest	Exclude	GIS
44	The association between the perception of crime and walking in gated and non-gated neighbourhoods of Asian developing countries	Yasmeen Gula, Zahid Sultanb, Gul Ahmed Jokhioc	2018	China	study paper	percieved crime	ScienceDirect	percieved crime children	Jan. 2019					Exclude	Adults Population
45	Mapping fear of crime as a context-dependent everyday experience that varies in space and time		2015	UK	study paper	Fear of Crime and GIS		Safety spatiotemporal measures of children active behaviour	Dec. 2018					Exclude	GIS
46	Perceived safety of the retroﬁt neighborhood: A location-based approach	Marketta Kyttä, Jenni Kuoppa, Jukka Hirvonen, Ehsan Ahmadi & Tuija Tzoulas			study paper	percieved crime		Safety spatiotemporal measures of children active behaviour						Exclude	Method
47	Trajectory Data Analysis for Pedestrian Space-time Activity Study	Feng Qi and Fei Du	2013	US-China	study paper	space-time		Safety spatiotemporal measures of children active behaviour						Exclude	GIS
48	Are liveable neighbourhoods safer neighbourhoods? Testing the rhetoric on new urbanism and safety from crime in Perth, Western Australia	Sarah Foster, Paula Hooper, Matthew Knuiman, Fiona Bull, Billie Giles-Corti	2016	WesternAustralia	study paper	PercievedSafety-adult	ScienceDirect							Exclude	Adults Population
49	Planning safer suburbs: Do changes in the built environment influence residents' perceptions of crime risk?	Foster, Sarah et al	2013	WesternAustralia	study paper	PercievedSafety-adult	ScienceDirect	Active Mobility	feb. 2019					Exclude	Adults Population
50	The Effect of the Social and Physical Environment on Children’s Independent Mobility to Neighbourhood Destination	Hayley E. Christian, Charlotte D. Klinker, Karen Villanueva, Matthew W. Knuiman, Sarah A. Foster, Stephan R. Zubrick, Mark Divitini, Lisa Wood, and Billie Giles-Corti	2015	Australia, Western Australia										Exclude	Adultescent
51	Understanding child and parent perceptions of barriers influencing children’s active school travel	Katherine Wilson, Andrew F. Clark, and Jason A. Gilliland	2018	Canada	study paper	perceived crime	Google scholar	include	age 9-14					Exclude	Adultescent
52	Risky businesses: A micro-level spatiotemporal analysis of crime, place, & business establishment type	Christopher R. Herrmann	2012		US	PhD thesis	measured crime		Exclude	PhD thesis				Exclude	PhD Thesis
53	Exploring spatial and temporal variation in perception of crime and place using crowdsourced data	Reka Solymosi	2017		UK	PhD thesis	fear of crime		Exclude	PhD thesis				Exclude	PhD Thesis
54	Spatiotemporal Data Mining, Analysis, and Visualization of Human Activity Data	Xun Li	2012		US	PhD thesis	spatiotemporal activity		Exclude	PhD thesis				Exclude	Data Mining
55	Crime and perceptions of safety in the home neighbourhood are independently associated with physical activity among 11–15 year old	Ian Janssen	2014	Canada	study paper	Crime, perceived								Exclude	Adultescent
56	How children from disadvantaged areas keep safe.	Turner KM, Hill M, Stafford A, Walker M.	2012	UK	study paper	Crime, fear of crime and mental health: synthesis of theory and systematic reviews of interventions and qualitative evidence		include	exclude (interview with children how to protect them self in crime neighbourhood					Exclude	Narrative
57	Through children’s eyes’: childhood, place and the fear of crime	Nayak A.		UK	study paper	derived from 96		include?	age 11-16					Exclude	Adultescent
58	Effects of built environment on childhood obesity Effects: The case of urban recreational trails and crime	Robert Sandya, RustyTchernisb et all	2013	US		EnvironObesity								Exclude	Adultescent
59	Association Between Neighbourhood Social Environment and Children’s Independent Mobility	Mary K. Wolfe, Noreen C. McDonald	2016											Exclude	Narrative
60	Using accelerometers and GPS units to identify the proportion of daily physical activity located in parks with playgrounds in New Zealand children	lRobin Quigg, Andrew Gray, Anthony I.Reeder Alec, Holtc Debr, L.Watersb	2010											Exclude	Adressed phsyical enviroment
61	Using accelerometers and GPS units to identify the proportion of daily physical activity located in parks with playgrounds in New Zealand children	Robin Quigg, Andrew Gray, Anthony I. Reeder, Alec Holt, Debra L. Waters	2010											Exclude	Method
62	Associations between BMI and home, school and route environmental exposures estimated using GPS and GIS: do we see evidence of selective daily mobility bias in children?	Thomas Burgoine, Andy P Jones, Rebecca J Namenek Brouwer1and Sara E Benjamin Neelon												Exclude	Adressed phsyical enviroment
63	Childhood Obesity and Crime	Morgan Thorn Yates	2015		master degree thesis									Exclude	Master Thesis
64	Crime, Perceived Safety, and Physical activity: A meta Analysis	Erika Rees-Punia	2017		Meta analysis									Exclude	PhD Thesis
65	Spatiotemporal Data Mining, Analysis, and Visualization of Human Activity Data	Xun Li	2012	US	PhD thesis									Exclude	Data Mining
66	An evaluation of equity and equality in physical activity policies in four European countries	Riitta-Maija Hämäläinen, Petru Sandu, Ahmed M. Syed and Mette W. Jakobsen	2016	Finland										Exclude	Protocol/policy paper
67	Concepts and principles for tackling social inequities in health: Levelling up Part 1	Margaret Whitehead Göran Dahlgren	2006											Exclude	Protocol/policy paper
68	Physical activity to prevent obesity in young children: cluster randomised controlled trial	John J Reilly, Louise Kelly, Colette Montgomery, Avril Williamson, Abigail Fisher, John H McColl, Rossella Lo Conte, James Y Paton, Stanley Grant	2006											Exclude	Protocol/policy paper
69	Place Matters: The Significance of Place Attachments for Children’s Well-Being	Gordon Jack	2010											Exclude	Narrative
70	An Explanation of Socioeconomic Differences in Physical and Mental Functioning in the Western Australian Population	Sarah Johnson Alison Daly Narelle Mullan Michael Phillips	2009	Australia										Exclude	Adults Population
71	The Association Between Urban Form and Physical Activity in U.S. Adults	David Berrigan, PhD, Richard P. Troiano, PhD	2002	US										Exclude	Adults Population
72	A REVIEW OF RELATIONSHIPS BETWEEN ACTIVE LIVING AND DETERMINANTS OF HEALTH	C. JAMES FRANKISH, C. DAWNE MILLIGAN and COLLEEN REID	1998											Exclude	Adressed phsyical enviroment
73	A prospective examination of children’s time spent outdoors, objectively measured physical activity and overweight	V Cleland, D Crawford, LA Baur, C Hume, A Timperio and J Salmon	2008											Exclude	Method
74	Spatial Classification of Youth Physical Activity Patterns	Daniel G. Rainham, Christopher J. Bates, MSc, Chris M. Blanchard, PhD, Trevor J. Dummer, Sara F. Kirk, Cindy L. Shearer	2011	Canada	Exclude	Adultescent								Exclude	Adultescent
75	Undeveloped green space and free-time physical activity in 11 to 13-year-old children	Ian Janssen1and Andrei Rosu	2015	canada	Exclude	Adultescent								Exclude	Adultescent
76	Parental perceived built environment measures and active play in Washington DC metropolitan children	Jennifer D. Roberts, Brandon Knight b, Rashawn Ray, Brian E. Saelens	2016	US	Exclude	Adultescent								Exclude	Adultescent
77	Effects of built environment on childhood obesity Effects: The case of urban recreational trails and crime	Robert Sandya, Rusty Tchernisb, J Wilson, G Liu, X Zhou	2013	US	Exclude	Adultescent								Exclude	Adultescent
78	Risky businesses: A micro-level spatiotemporal analysis of crime, place, & business establishment type	Christopher R. Herrmann	2012	US	PhD thesis									Exclude	PhD Thesis
